# Supplementary material for: A Phylogeographic Assessment of the Malagasy Giant Chameleons (Furcifer verrucosus and Furcifer oustaleti)
Source: PLoS One. 2016 Jun 3;11(6):e0154144. doi: 10.1371/journal.pone.0154144 (PMC4892496; doi:10.1371/journal.pone.0154144)
Supplement: S1 Table — (XLSX) [file pone.0154144.s005.xlsx]

## Sheet: Sheet1
Sample	Catalog Number	Tissue Number	Species	Locality	Latitude	Longitude	ND2	ND4	RAG-1	C-MOS
AF 006			Furcifer oustaleti	Manerineria	-17.9331	47.1098	KX259798	KX259943	KX259977	KX259570
AF 007			Furcifer oustaleti	Manerineria	-17.9331	47.1098	KX259705	KX259840	KX259978	KX259571
RAN 34443			Furcifer verrucosus	Madagascar			KX259717	KX259959	KX260062	KX259657
RAN 38994			Furcifer oustaleti	Matsoborimana Village	-12.8667	49.05	KX259748	KX259935	KX259979	KX259572
RAN 43179			Furcifer oustaleti	30 KM W of Bealanana	-14.5917	48.5333	KX259752	KX259842	KX259980	KX259573
RAN 43414			Furcifer oustaleti	Zombitsy Forest	-22.8433	44.7117	KX259774	KX259974	KX259981	KX259574
RAN 58636			Furcifer oustaleti	I kn N of Milenaka	-22.8422	44.7117	KX259734	KX259940	KX259982	KX259575
RAN 66154			Furcifer verrucosus	Kirindy	-20.9586	44.0953	KX259736	KX259854	KX260063	KX259658
RAX 00006			Furcifer oustaleti	Namoroka Reserve Camp	-16.5192	44.7117	KX259789	KX259873	KX259983	KX259576
RAX 03929			Furcifer oustaleti	Andilana Village	-13.4847	44.7117	KX259749	KX259884	KX260050	KX259644
RAX 06493			Furcifer oustaleti	Antsahabe Town	-14.8303	44.7117	KX259750	KX259917	KX260051	KX259645
RAX 06508			Furcifer oustaleti	Irony River	-14.9936	44.7117	KX259751	KX259864	KX260052	KX259646
RAX 08211	AMNH 159424		Furcifer verrucosus	Belalanda	-23.35222222	43.7981	KX259729	KX259937	KX260098	KX259693
RAX 08262	AMNH 159425		Furcifer verrucosus	Faux Cap	-25.605	45.7628	JQ908277	JQ908512	JQ908609	KX259694
RAX 08492	AMNH 159438		Furcifer oustaleti	Marolinta Gallery Forest	-25.16916667	44.7117	JQ908393	JQ908510	JQ908608	KX259647
RAX 08505	AMNH 159433		Furcifer verrucosus	Marolinta Spiny Forest	-25.23055556	44.7822	KX259721	KX259916	KX260099	KX259695
RAX 08530	AMNH 159439		Furcifer oustaleti	Marolinta Gallery Forest	-25.16916667	44.7117	KX259762	KX259971	KX260053	KX259648
RAX 08573	AMNH 159440		Furcifer oustaleti	Tolongaina Mountain	-24.0161	44.7117	KX259760	KX259913	KX260054	KX259649
RAX 09443	AMNH 159448		Furcifer oustaleti	Mandoto	-19.6697	44.7117	KX259770	KX259847	KX260055	KX259650
RAX 09451	AMNH 159450		Furcifer oustaleti	Mandoto	-19.7653	44.7117	KX259769	KX259839	KX260056	KX259651
RAX 09495	AMNH 159453		Furcifer oustaleti	Mandoto/Ampotaka	-19.6097	44.7117	KX259771	KX259877	KX260057	KX259652
RAX 09566	AMNH 159455		Furcifer oustaleti	Ambohibola Forest	-16.7328	44.7117	KX259826	KX259956	KX260058	KX259653
RAX 09737	AMNH 159462		Furcifer oustaleti	Antsianitia Forest	-15.7083	44.7117	KX259801	KX259881	KX260059	KX259654
RAX 09859	AMNH 162655		Furcifer oustaleti	Tsaramandrosa	-16.3741	44.7117	KX259812	KX259879	KX260060	KX259655
RAX 09860	AMNH 162656		Furcifer oustaleti	Tsaramandrosa	-16.3741	44.7117	KX259815	KX259945	KX260061	KX259656
RAX 09936	AMNH 162651		Furcifer verrucosus	Road to St. Augustin	-23.4294	43.7513	KX259728	KX259908	KX260100	KX259696
RAX 09938	AMNH 162652		Furcifer verrucosus	Belalanda (west of road)	-23.3031	43.6589	KX259730	KX259924	KX260101	KX259697
RAX 09939			Furcifer verrucosus	Sakabe	-23.3031	43.6589	KX259731	KX259912	KX260102	KX259698
RAX 09940			Furcifer verrucosus	Sakabe	-23.3031	43.6589	KX259732	KX259891	KX260103	KX259699
RAX 10816	AMNH 162653		Furcifer verrucosus	Amboavola, Manambaro	-25.0804	46.7658	KX259718	KX259888	KX260064	KX259659
RAX 10856		AMCC 165497	Furcifer campani	Ambatofitoharana	-20.7931	47.1762	KX259706	KX259919	N/A	KX259567
RAX 10868	AMNH 165738		Furcifer oustaleti	Hazofotsy, Itremo	-20.5798	44.7117	KX259783	KX259898	KX259984	KX259577
RAX 10869	AMNH 165739		Furcifer oustaleti	Hazofotsy, Itremo	-20.5798	44.7117	KX259781	KX259918	KX259985	KX259578
RAX 10870	AMNH 165740		Furcifer oustaleti	Hazofotsy, Itremo	-20.58	44.7117	KX259784	KX259861	KX259986	KX259579
RAX 10871			Furcifer oustaleti	Hazofotsy, Itremo	-20.58	44.7117	KX259782	KX259953	KX259987	KX259580
RAX 10872			Furcifer oustaleti	Hazofotsy, Itremo	-20.581	44.7117	KX259785	KX259868	KX259988	KX259581
RAX 10873			Furcifer oustaleti	Hazofotsy, Itremo	-20.581	44.7117	KX259786	KX259932	KX259989	KX259582
RAX 10874			Furcifer oustaleti	Hazofotsy, Itremo	-20.5807	44.7117	KX259787	KX259954	KX259990	KX259583
RAX 11025			Furcifer oustaleti	Maevatanana	-16.95	44.7117	KX259797	KX259958	KX259991	KX259584
RAX 11028	AMNH 165741		Furcifer oustaleti	Maevatanana	-16.95	44.7117	KX259823	KX259889	KX259992	KX259585
RAX 11085	AMNH 165777		Furcifer verrucosus	Analalava Forest	-22.5792	45.1407	KX259772	KX259928	KX260065	KX259660
RAX 11086			Furcifer verrucosus	Analalava Forest	-22.5792	45.1407	KX259780	KX259896	KX260066	KX259661
RAX 11102	AMNH 165650	AMCC189743	Furcifer major	Fiherenna River	-23.3052	43.6603	JQ908357	JQ908472	JQ908632	KX259569
RAX 11116	AMNH 165778		Furcifer verrucosus	Beloza Marine Station	-23.4729	43.7675	KX259725	RAX11116	KX260067	KX259662
RAX 11125			Furcifer labordi	Ankatsakantsa Sud	-21.8888	43.8999	JQ908281	JQ908399	JQ908604	KX259568
RAX 11131	AMNH 165742		Furcifer oustaleti	Ankatsakantsa Sud	-21.8882	44.7117	JQ908278	JQ908513	JQ908610	KX259586
RAX 11143	AMNH 165779		Furcifer verrucosus	Antanimieva	-22.8427	43.6938	KX259735	KX259851	KX260068	KX259663
RAX 11144			Furcifer oustaleti	Antanimieva	-22.8426	44.7117	KX259773	KX259975	KX259993	KX259587
RAX 11166			Furcifer major	Andranohinaly Village	-23.2796	43.9778	KX259836	KX259911	N/A	KX259700
RAX 11167			Furcifer verrucosus	Andranohinaly Village	-23.2802	43.9776	KX259726	KX259946	KX260069	KX259664
RAX 11168	AMNH 165780		Furcifer verrucosus	Andranohinaly Village	-23.2802	43.9776	KX259724	KX259866	KX260070	KX259665
RAX 11169			Furcifer verrucosus	Andranohinaly Village	-23.2801	43.9766	KX259727	KX259894	KX260071	KX259666
RAX 11181			Furcifer verrucosus	Betioky	-23.718	44.3796	KX259719	KX259938	KX260072	KX259667
RAX 11182			Furcifer verrucosus	Betioky	-23.718	44.3795	KX259720	KX259846	KX260073	KX259668
RAX 11194			Furcifer verrucosus	Maromitilike	-24.1125	43.6835	KX259708	KX259899	KX260074	KX259669
RAX 11203	AMNH 165781		Furcifer verrucosus	Manakaravavy	-24.6463	44.6968	KX259723	KX259963	KX260075	KX259670
RAX 11222	AMNH 165743		Furcifer oustaleti	Marolinta	-25.1061	44.7117	KX259763	KX259944	KX259994	KX259588
RAX 11223			Furcifer oustaleti	Marolinta	-25.1061	44.7117	KX259764	KX259875	KX259995	KX259589
RAX 11224	AMNH 165782		Furcifer verrucosus	Marolinta	-25.1049	44.625	KX259722	KX259949	KX260076	KX259671
RAX 11237	AMNH 165783		Furcifer verrucosus	Faux Cap	-25.5627	45.5234	KX259710	KX259950	KX260077	KX259672
RAX 11238			Furcifer verrucosus	Ranopiso	-25.0612	46.6899	KX259712	KX259887	KX260078	KX259673
RAX 11239	AMNH 165784		Furcifer verrucosus	Ranopiso	-25.0612	46.6899	KX259715	KX259929	KX260079	KX259674
RAX 11250			Furcifer verrucosus	Ranopiso	-25.0537	46.6902	KX259716	KX259907	KX260080	KX259675
RAX 11254	AMNH 165785		Furcifer verrucosus	Tsiaroa-Ampasy	-24.8194	47.0817	KX259713	KX259965	KX260081	KX259676
RAX 11255			Furcifer verrucosus	Tsiaroa-Ampasy	-24.8194	47.0817	KX259714	KX259906	KX260082	KX259677
RAX 11288	AMNH 165786		Furcifer verrucosus	Behara	-24.952	46.3814	KX259711	KX259859	KX260083	KX259678
RAX 11299			Furcifer oustaleti	Antanimora Sud	-24.8185	44.7117	KX259709	KX259849	KX259996	KX259590
RAX 11300			Furcifer verrucosus	Beraketa	-24.1769	45.6739	KX259765	KX259926	KX260084	KX259679
RAX 11301	AMNH 165787		Furcifer verrucosus	Beraketa	-24.1769	45.6739	KX259766	KX259957	KX260085	KX259680
RAX 11311			Furcifer verrucosus	Beraketa	-24.1717	45.6716	KX259761	KX259850	KX260086	KX259681
RAX 11374			Furcifer oustaleti	Mahabibo	-16.075	44.7117	KX259808	KX259972	KX259997	KX259591
RAX 11375	AMNH 165745		Furcifer oustaleti	Road to Mahabibo	-16.5624	44.7117	KX259831	KX259927	KX259998	KX259592
RAX 11376			Furcifer oustaleti	Mahabibo	-16.075	44.7117	KX259807	KX259941	KX259999	KX259593
RAX 11377	AMNH 165746		Furcifer oustaleti	Mahabibo	-16.075	44.7117	KX259809	KX259901	KX260000	KX259594
RAX 11378	AMNH 165747		Furcifer oustaleti	Road to Mahabibo	-16.6147	44.7117	KX259832	KX259876	KX260001	KX259595
RAX 11379			Furcifer oustaleti	Mahabibo	-16.075	44.7117	KX259799	KX259895	KX260002	KX259596
RAX 11380			Furcifer oustaleti	Mahabibo	-16.0743	44.7117	N/A	KX259970	KX260003	KX259597
RAX 11381	AMNH 165748		Furcifer oustaleti	Mahabibo	-16.0733	44.7117	KX259802	KX259904	KX260004	KX259598
RAX 11386			Furcifer oustaleti	Road to Ambarinanahary	-16.0118	44.7117	KX259795	KX259936	KX260005	KX259599
RAX 11387	AMNH 165749		Furcifer oustaleti	Ambarinanahary	-16.1237	44.7117	KX259794	KX259969	KX260006	KX259600
RAX 11388	AMNH 165750		Furcifer oustaleti	Ambarinanahary	-16.1237	44.7117	KX259788	KX259968	KX260007	KX259601
RAX 11392			Furcifer oustaleti	Antongomena-Bevary	-15.9567	44.7117	KX259791	KX259838	KX260008	KX259602
RAX 11393	AMNH 165751		Furcifer oustaleti	Antongomena-Bevary	-15.9567	44.7117	KX259796	KX259952	KX260009	KX259603
RAX 11394			Furcifer oustaleti	Antongomena-Bevary	-15.9563	44.7117	KX259792	KX259914	KX260010	KX259604
RAX 11395		AMCC189973	Furcifer oustaleti	Antongomena-Bevary	-15.9563	44.7117	KX259793	JQ908511	JQ908607	KX259605
RAX 11396	AMNH 165752		Furcifer oustaleti	Antongomena-Bevary	-15.956	44.7117	KX259790	KX259948	N/A	KX259701
RAX 11397			Furcifer oustaleti	Mahahanga City Entrance	-15.7083	44.7117	KX259810	KX259845	KX260011	KX259606
RAX 11398			Furcifer oustaleti	Mahahanga City Entrance	-15.7083	44.7117	KX259806	KX259967	KX260012	KX259607
RAX 11399			Furcifer oustaleti	Mahahanga City Entrance	-15.7097	44.7117	KX259811	KX259886	KX260013	KX259608
RAX 11400	AMNH 165753		Furcifer oustaleti	Mahahanga City Entrance	-15.7097	44.7117	KX259805	KX259923	KX260014	KX259609
RAX 11401	AMNH 165754		Furcifer oustaleti	Mahahanga City Entrance	-15.7101	44.7117	KX259800	KX259910	KX260015	KX259610
RAX 11402	AMNH 165755		Furcifer oustaleti	Mahahanga City Entrance	-15.7101	44.7117	KX259804	KX259909	KX260016	KX259611
RAX 11403	AMNH 165756		Furcifer oustaleti	Ambohibola Forest	-16.6228	44.7117	KX259830	KX259843	KX260017	KX259612
RAX 11404			Furcifer oustaleti	Ambohibola Forest	-16.6228	44.7117	KX259824	KX259961	KX260018	KX259613
RAX 11414			Furcifer oustaleti	Ambohibola Forest	-16.6424	44.7117	KX259803	KX259872	KX260019	KX259614
RAX 11424	AMNH 165757		Furcifer oustaleti	Ambohibola Forest	-16.6353	44.7117	KX259825	KX259870	KX260020	KX259615
RAX 11442	AMNH 165758		Furcifer oustaleti	Near Mampikony	-16.1698	44.7117	KX259820	KX259871	KX260104	KX259702
RAX 11459			Furcifer oustaleti	Irony River	-14.7448	44.7117	KX259753	KX259844	KX260021	KX259616
RAX 11478			Furcifer oustaleti	Road to Sambava (~8 km East Ambilobe)	-13.3753	44.7117	KX259756	KX259893	KX260022	KX259617
RAX 11480			Furcifer oustaleti	Road to Sambava (~8 km East Ambilobe)	-13.286	44.7117	KX259757	KX259931	KX260023	KX259618
RAX 11481			Furcifer oustaleti	Road to Sambava (~8 km East Ambilobe)	-13.2658	44.7117	KX259755	KX259882	KX260024	N/A
RAX 11491	AMNH 165763		Furcifer oustaleti	Road to Mampikony	-16.0657	44.7117	KX259829	KX259920	KX260025	KX259619
RAX 11492	AMNH 165764		Furcifer oustaleti	Road to Mampikony	-16.0657	44.7117	KX259818	KX259900	KX260026	KX259620
RAX 11493	AMNH 165765		Furcifer oustaleti	Road to Mampikony	-15.7549	44.7117	KX259828	KX259955	KX260027	KX259621
RAX 11495	AMNH 165766		Furcifer oustaleti	Road to Mampikony	-15.9633	44.7117	KX259827	KX259855	KX260028	KX259622
RAX 11496			Furcifer oustaleti	Road to Mampikony	-16.0277	E 47.64484	KX259821	KX259897	KX260105	KX259703
RAX 11497	AMNH 165767		Furcifer oustaleti	Road to Mampikony	-16.0277	44.7117	KX259833	KX259862	KX260029	KX259623
RAX 11498	AMNH 165768		Furcifer oustaleti	Road to Mampikony	-16.05	44.7117	N/A	KX259921	KX260030	KX259624
RAX 11500			Furcifer oustaleti	Road to Mampikony	-15.7008	44.7117	KX259819	KX259925	KX260031	KX259625
RAX 11501			Furcifer oustaleti	Road to Mampikony	-15.7008	44.7117	N/A	KX259863	KX260032	KX259626
RAX 11502			Furcifer oustaleti	Road to Mampikony	-15.7549	44.7117	KX259834	KX259947	KX260033	KX259627
RAX 11503	AMNH 165769		Furcifer oustaleti	Road to Mampikony	-15.7549	44.7117	KX259822	KX259905	KX260034	KX259628
RAX 11504	AMNH 165770		Furcifer oustaleti	Road to Mampikony	-15.9951	44.7117	KX259835	KX259890	KX260035	KX259629
RAX 11505	AMNH 165771		Furcifer oustaleti	Road to Mampikony	-15.8686	44.7117	KX259816	KX259885	KX260036	KX259630
RAX 11509			Furcifer oustaleti	E Daraina	-13.21	44.7117	KX259758	KX259933	KX260037	KX259631
RAX 11561			Furcifer oustaleti	near Daraina	-13.2043	44.7117	KX259754	KX259934	KX260038	KX259632
RAX 11563			Furcifer oustaleti	road from Antsohihy	-15.0925	44.7117	KX259747	KX259865	KX260039	KX259633
RAX 11630			Furcifer oustaleti	Antsoha Forest	-21.59586	44.7117	KX259775	KX259915	KX260040	KX259634
RAX 11632			Furcifer oustaleti	Antsoha Forest	-21.59586	44.7117	KX259776	KX259857	KX260041	KX259635
RAX 11842			Furcifer verrucosus	Ankilytsoky	-21.67139	44.99264	KX259733	KX259966	KX260087	KX259682
RAX 11843			Furcifer oustaleti	Ankilytsoky	-21.67139	44.7117	KX259777	KX259869	KX260042	KX259636
RAX 11844			Furcifer oustaleti	Ankilytsoky	-21.67139	44.7117	KX259778	KX259841	KX260043	KX259637
RAX 11846			Furcifer oustaleti	Ankilytsoky	-21.67139	44.7117	KX259779	KX259858	KX260044	KX259638
RAX 11848			Furcifer oustaleti	10 km north of Fianarantsoa	-21.4	44.7117	KX259767	KX259874	KX260045	KX259639
RAX 11924		AMCC205970	Furcifer oustaleti	Finarantsoa/Ambavalao transect	-22.2686	44.7117	KX259768	KX259960	KX260046	KX259640
RAX 11925		AMCC205971	Furcifer oustaleti	Finarantsoa/Ambavalao transect	-22.8854	44.7117	KX259759	KX259903	KX260047	KX259641
RAX 11938		AMCC205984	Furcifer verrucosus	Driving N of Antanimieva	-22.2314	43.8142	KX259737	KX259951	KX260088	KX259683
RAX 11939		AMCC205985	Furcifer verrucosus	Ankatsakantsa Sud	-21.8828	43.8945	KX259739	KX259964	KX260089	KX259684
RAX 11943		AMCC205989	Furcifer verrucosus	Driving south of Ankatsakantsa Sud	-21.946	43.9102	KX259740	KX259942	KX260090	KX259685
RAX 11949		AMCC205995	Furcifer verrucosus	North of Mangoky River	-20.8714	43.9019	KX259741	KX259837	KX260091	KX259686
RAX 11952		AMCC205998	Furcifer verrucosus	North of Mangoky River	-20.8714	43.9019	KX259745	KX259880	KX260092	KX259687
RAX 11953		AMCC205999	Furcifer verrucosus	North of Mangoky River	-20.8714	43.9019	KX259744	KX259878	KX260093	KX259688
RAX 11957		AMCC206003	Furcifer verrucosus	1 km East of Ankatsakantsa Sud	-21.8876	43.9004	KX259743	KX259962	KX260094	KX259689
RAX 11958		AMCC206004	Furcifer verrucosus	1 km East of Ankatsakantsa Sud	-21.8876	43.9004	KX259742	KX259922	KX260095	KX259690
RAX 11959		AMCC206005	Furcifer verrucosus	1 km East of Ankatsakantsa Sud	-21.8876	43.9004	KX259738	KX259848	KX260096	KX259691
RAX 11960		AMCC206006	Furcifer verrucosus	1 km East of Ankatsakantsa Sud	-21.8876	43.9004	KX259746	KX259902	KX260097	KX259692
RAX 11970		AMCC206017	Furcifer antimena	Belalanda North	-23.3026	43.6583	KX259707	KX259939	N/A	KX259566
RAX 12000			Furcifer oustaleti	Ampijoroa	-16.3139	44.7117	KX259814	KX259852	KX260048	KX259642
RAX 12001			Furcifer oustaleti	Ampijoroa	-16.3139	44.7117	KX259813	KX259853	KX260049	KX259643
