# Supplementary material for: A Phylogeographic Assessment of the Malagasy Giant Chameleons (Furcifer verrucosus and Furcifer oustaleti)
Source: PLoS One. 2016 Jun 3;11(6):e0154144. doi: 10.1371/journal.pone.0154144 (PMC4892496; doi:10.1371/journal.pone.0154144)
Supplement: S2 Table — Each excel tab showing comparisons made in Fig 3 (a vs. b = Furcifer verrucosus; c vs. d = Furcifer oustaleti; and verr vs. oust. = Furcifer oustaleti and Furcifer oustaleti.) (XLSX) [file pone.0154144.s006.xlsx]

## Sheet: oust_vs_verr
I	D	Relative Rank
0.918346	0.721087	0.765651
0.942162	0.774405	0.792754
0.899613	0.701763	0.694577
0.93868	0.77154	0.772964
0.927958	0.740646	0.737815
0.914672	0.726686	0.715924
0.938734	0.751811	0.784079
0.920278	0.738264	0.717793
0.933502	0.753413	0.776105
0.921309	0.754993	0.726008
0.948474	0.788758	0.802825
0.962626	0.798884	0.828026
0.937678	0.769678	0.790447
0.941103	0.775592	0.754148
0.941961	0.773453	0.769403
0.948112	0.778793	0.787954
0.914678	0.740071	0.748466
0.935168	0.746252	0.760546
0.95719	0.818511	0.816235
0.85802	0.6511	0.639499
0.945547	0.785355	0.785582
0.969356	0.818785	0.845338
0.934771	0.745468	0.765599
0.927497	0.753153	0.765377
0.95064	0.779898	0.797572
0.934668	0.75733	0.755224
0.928538	0.753951	0.748629
0.941688	0.783412	0.792787
0.961354	0.827165	0.825689
0.860884	0.669227	0.68241
0.928399	0.731043	0.757835
0.945734	0.776537	0.786
0.957763	0.803656	0.82459
0.902072	0.706166	0.707181
0.925437	0.745318	0.752374
0.936179	0.775309	0.758648
0.94554	0.774395	0.775505
0.94485	0.780606	0.799003
0.967388	0.834555	0.838201
0.95193	0.797557	0.788815
0.94328	0.756321	0.781286
0.91571	0.716413	0.722017
0.950458	0.780128	0.793698
0.945434	0.776125	0.768589
0.96062	0.816244	0.823923
0.952645	0.803166	0.808922
0.920093	0.721969	0.73721
0.941442	0.773872	0.760664
0.916882	0.724373	0.713643
0.927708	0.754424	0.742931
0.928733	0.757542	0.761833
0.944001	0.779994	0.79355
0.878831	0.668206	0.66393
0.952491	0.798666	0.79037
0.92313	0.741952	0.728101
0.955998	0.817863	0.808093
0.930715	0.758403	0.795778
0.898433	0.714159	0.683924
0.943762	0.792744	0.793791
0.955506	0.789113	0.812043
0.948409	0.782756	0.794159
0.912629	0.723834	0.724825
0.937304	0.73718	0.769892
0.945525	0.778483	0.779452
0.927283	0.745089	0.737129
0.949379	0.807632	0.783535
0.918034	0.728539	0.725983
0.95909	0.813878	0.808962
0.942169	0.774025	0.795338
0.939649	0.760938	0.78002
0.947323	0.784727	0.781427
0.932727	0.757445	0.755989
0.949566	0.78353	0.784886
0.937476	0.75564	0.756646
0.928701	0.758592	0.77902
0.96457	0.805137	0.836073
0.900731	0.696345	0.680515
0.897954	0.719199	0.683716
0.94287	0.777463	0.760338
0.941381	0.765705	0.774428
0.944626	0.780461	0.800057
0.958828	0.797866	0.819083
0.910189	0.71882	0.715469
0.938401	0.757152	0.767086
0.959922	0.79071	0.827444
0.915175	0.732187	0.70869
0.954929	0.802334	0.803403
0.922028	0.712544	0.728483
0.96842	0.828316	0.835909
0.922486	0.726134	0.74709
0.957819	0.789346	0.804156
0.964058	0.810953	0.835786
0.947749	0.781085	0.777644
0.922635	0.750252	0.721123
0.929653	0.759206	0.756794
0.94193	0.782389	0.777906
0.969971	0.819327	0.843159
0.956312	0.811186	0.819624
0.95608	0.79598	0.820058
0.884091	0.693001	0.655125
0.919132	0.730197	0.745041
0.92298	0.740743	0.73183
0.945037	0.787672	0.769474
0.946072	0.807506	0.796022
0.937146	0.773452	0.756912
0.917399	0.728255	0.733479
0.952201	0.784734	0.793373
0.937691	0.768498	0.779849
0.932556	0.760772	0.751539
0.939318	0.774869	0.758991
0.938218	0.774525	0.764899
0.904926	0.69902	0.737233
0.929036	0.751931	0.778749
0.893891	0.6832	0.696962
0.952891	0.800388	0.804819
0.927796	0.750869	0.771617
0.951135	0.804631	0.778937
0.944906	0.790759	0.807779
0.962237	0.816957	0.831897
0.945409	0.772003	0.776949
0.905381	0.705446	0.706208
0.945907	0.789161	0.794143
0.908306	0.704235	0.703713
0.947906	0.772489	0.779824
0.944769	0.786425	0.775378
0.903279	0.703968	0.687175
0.902332	0.715677	0.701059
0.938061	0.749807	0.771617
0.939811	0.766728	0.767127
0.893864	0.698195	0.711438
0.93557	0.762334	0.765645
0.942619	0.76022	0.787917
0.947172	0.782664	0.806889
0.936198	0.768388	0.74756
0.912826	0.714374	0.710128
0.96758	0.817968	0.830851
0.924075	0.734282	0.746579
0.908784	0.706312	0.714271
0.929884	0.758413	0.741494
0.939541	0.760796	0.772166
0.962913	0.824436	0.82861
0.894399	0.676004	0.683947
0.952553	0.787586	0.810469
0.953437	0.802753	0.803027
0.946785	0.788697	0.78742
0.941559	0.774464	0.781392
0.917672	0.751124	0.699664
0.972316	0.845844	0.84914
0.941534	0.76373	0.775881
0.951743	0.785114	0.797175
0.91436	0.711357	0.719757
0.946092	0.788497	0.793253
0.964806	0.819691	0.828423
0.932446	0.779338	0.747751
0.957844	0.805855	0.818009
0.903746	0.732603	0.761078
0.930231	0.759114	0.747689
0.929812	0.743126	0.742577
0.942918	0.761133	0.774459
0.938221	0.755452	0.764872
0.923097	0.719604	0.731627
0.940876	0.762787	0.768896
0.971016	0.830263	0.845789
0.951636	0.786235	0.781448
0.956558	0.788094	0.810334
0.957462	0.790329	0.808596
0.938329	0.767918	0.783535
0.918809	0.707407	0.74002
0.944783	0.782515	0.770343
0.913227	0.724202	0.705755
0.946332	0.787181	0.802705
0.936685	0.779707	0.774257
0.959459	0.817791	0.818073
0.952926	0.805808	0.783441
0.923464	0.737402	0.730107
0.94945	0.770491	0.792581
0.92749	0.741974	0.734973
0.933848	0.763478	0.745675
0.93517	0.77897	0.769212
0.963265	0.820406	0.819358
0.91441	0.737045	0.735697
0.924109	0.761745	0.744378
0.924752	0.760257	0.741239
0.910993	0.72216	0.754786
0.925646	0.748383	0.745307
0.934917	0.763045	0.768886
0.888515	0.681719	0.667951
0.929949	0.74336	0.750583
0.940598	0.780624	0.7598
0.956617	0.787637	0.811367
0.945868	0.788946	0.766435
0.924149	0.733957	0.746051
0.904377	0.707068	0.694305
0.914015	0.729159	0.718136
0.939936	0.757628	0.773461
0.926151	0.752136	0.733601
0.970478	0.83553	0.844616
0.923543	0.723362	0.757006
0.924597	0.736582	0.763891
0.952222	0.788265	0.792766
0.943461	0.786721	0.779762
0.959855	0.811021	0.830047
0.932376	0.765082	0.746988
0.960703	0.817973	0.80622
0.915581	0.728829	0.704293
0.943996	0.780597	0.787447
0.950923	0.778137	0.795556
0.951756	0.791937	0.798915
0.945818	0.776346	0.782038
0.957795	0.800092	0.826633
0.929971	0.764555	0.781587
0.90007	0.698657	0.753008
0.938598	0.765486	0.802011
0.888014	0.702952	0.664652
0.943606	0.762356	0.782142
0.924336	0.727597	0.745446
0.970663	0.834377	0.845556
0.941405	0.765382	0.781092
0.853055	0.631526	0.641214
0.949533	0.774498	0.793355
0.934949	0.760166	0.754769
0.936758	0.744543	0.778612
0.925757	0.740958	0.738033
0.902767	0.684993	0.694692
0.943222	0.774791	0.797851
0.907152	0.723248	0.685169
0.890116	0.690407	0.677989
0.933793	0.76085	0.761816
0.947265	0.773413	0.786595
0.903516	0.702257	0.693908
0.913291	0.721145	0.712319
0.923826	0.737101	0.728427
0.952456	0.794753	0.796649
0.928886	0.73673	0.750599
0.938439	0.768298	0.763587
0.93069	0.766489	0.775417
0.936478	0.756548	0.754331
0.957135	0.798355	0.801004
0.88646	0.69655	0.645134
0.94367	0.77841	0.784108
0.903346	0.704321	0.735493
0.969259	0.838475	0.837661
0.944186	0.761588	0.80447
0.898702	0.729522	0.687665
0.91255	0.723899	0.713527
0.916771	0.709471	0.743766
0.914186	0.713077	0.719518
0.970329	0.828886	0.83822
0.942563	0.78068	0.771644
0.913153	0.720419	0.73595
0.928599	0.759348	0.747232
0.952311	0.808683	0.813084
0.924842	0.753284	0.727367
0.907092	0.743995	0.684057
0.927317	0.754834	0.761912
0.958112	0.805907	0.818071
0.905017	0.702129	0.721628
0.935772	0.746439	0.78083
0.953433	0.792885	0.805324
0.953955	0.790761	0.803289
0.935408	0.757827	0.769711
0.932538	0.753351	0.760787
0.948318	0.798128	0.793845
0.916544	0.737584	0.760779
0.934477	0.77226	0.75705
0.937883	0.766889	0.771491
0.912885	0.737444	0.755894
0.913741	0.715527	0.720169
0.921535	0.717113	0.759213
0.922994	0.737479	0.719237
0.935418	0.749025	0.75818
0.936726	0.750268	0.759631
0.956901	0.806319	0.813225
0.927675	0.744627	0.756027
0.95405	0.788323	0.80237
0.909962	0.695473	0.720661
0.924303	0.741036	0.738613
0.886348	0.678584	0.713496
0.948789	0.786053	0.78435
0.962712	0.81527	0.809076
0.929736	0.739455	0.737902
0.906454	0.7113	0.726072
0.907489	0.731485	0.704339
0.937305	0.763853	0.759507
0.917783	0.730549	0.72137
0.943864	0.771823	0.78081
0.921488	0.722704	0.731888
0.936325	0.753542	0.778456
0.919497	0.753545	0.715036
0.959688	0.824648	0.831067
0.942893	0.7669	0.796947
0.938574	0.770065	0.77434
0.924603	0.737073	0.72956
0.932997	0.734775	0.771482
0.923092	0.756022	0.748635
0.948413	0.801353	0.79381
0.969064	0.824527	0.847113
0.887351	0.684171	0.745804
0.94335	0.782598	0.771052
0.940635	0.763009	0.788964
0.968053	0.826536	0.830724
0.937584	0.762004	0.768584
0.947766	0.776765	0.805875
0.939565	0.768524	0.780429
0.938268	0.768639	0.763729
0.948404	0.780324	0.793411
0.930909	0.744722	0.754809
0.950042	0.795769	0.787437
0.924483	0.724158	0.741831
0.938612	0.753922	0.775139
0.919504	0.727407	0.70658
0.94267	0.761928	0.779801
0.924203	0.739213	0.724837
0.892363	0.694259	0.662546
0.936603	0.770974	0.766439
0.909656	0.70774	0.733628
0.921944	0.743346	0.746045
0.929263	0.739421	0.76536
0.945253	0.776038	0.78352
0.94775	0.779997	0.78594
0.94859	0.782626	0.795868
0.959157	0.808367	0.806921
0.969188	0.833428	0.834944
0.925133	0.74074	0.769537
0.965102	0.828004	0.829976
0.921272	0.725313	0.728367
0.933129	0.75518	0.739923
0.948928	0.794719	0.790372
0.960934	0.796606	0.840777
0.918868	0.726295	0.712367
0.925109	0.733489	0.741378
0.921499	0.735638	0.732522
0.933212	0.77396	0.744328
0.924347	0.757974	0.728323
0.950164	0.790074	0.78789
0.963284	0.824004	0.825829
0.90512	0.699402	0.697232
0.936425	0.767666	0.752788
0.91927	0.739528	0.72216
0.933134	0.754349	0.749273
0.930132	0.747396	0.764433
0.945164	0.767417	0.781936
0.957177	0.798562	0.804663
0.91806	0.712324	0.744041
0.92468	0.739343	0.754195
0.945731	0.787255	0.798759
0.923904	0.732039	0.729386
0.913622	0.725191	0.714928
0.946838	0.787341	0.803836
0.931173	0.750948	0.760619
0.930321	0.745177	0.744912
0.922061	0.736581	0.741128
0.948228	0.793515	0.778542
0.853196	0.651354	0.661771
0.967773	0.824281	0.825261
0.93286	0.752144	0.756707
0.920437	0.752445	0.715766
0.874125	0.67898	0.656262
0.942986	0.79309	0.787449
0.935001	0.75953	0.764564
0.898291	0.68789	0.706391
0.915332	0.728575	0.728714
0.91252	0.720017	0.711151
0.920405	0.739941	0.720256
0.947278	0.784001	0.796155
0.905765	0.716698	0.708596
0.928334	0.759525	0.766366
0.888014	0.694097	0.667922
0.93507	0.751101	0.771742
0.938451	0.763585	0.774631
0.925125	0.740834	0.756347
0.918819	0.722624	0.753
0.903778	0.709543	0.725016
0.916307	0.710835	0.707835
0.93989	0.775126	0.766063
0.94909	0.790506	0.79113
0.942164	0.78485	0.805908
0.947168	0.789702	0.79534
0.952026	0.806746	0.821879
0.933213	0.778612	0.744502
0.925063	0.733892	0.766057
0.928061	0.738717	0.728201
0.890123	0.701597	0.64899
0.955022	0.788181	0.793962
0.961287	0.816903	0.825311
0.939574	0.779583	0.758746
0.871421	0.659797	0.669196
0.930605	0.730759	0.751668
0.957907	0.804371	0.806769
0.911843	0.706537	0.737474
0.93894	0.754249	0.781275
0.960186	0.816876	0.816765
0.906358	0.721983	0.707819
0.931785	0.738623	0.767718
0.934544	0.761948	0.769755
0.924021	0.735342	0.733728
0.918682	0.740389	0.735713
0.918073	0.727439	0.716188
0.964207	0.821648	0.81578
0.921129	0.731177	0.749011
0.915646	0.743067	0.725453
0.929805	0.751051	0.735859
0.943315	0.776305	0.777342
0.912164	0.714473	0.71932
0.950318	0.79162	0.787534
0.88189	0.683214	0.700566
0.919365	0.721374	0.732207
0.96411	0.812703	0.826124
0.942318	0.78236	0.780277
0.942926	0.768442	0.785422
0.955789	0.795829	0.820981
0.935669	0.748473	0.770896
0.915665	0.719133	0.714866
0.957206	0.789286	0.821996
0.948832	0.779325	0.782429
0.946092	0.783522	0.792619
0.90985	0.740684	0.733194
0.910992	0.719113	0.709095
0.895859	0.708583	0.68165
0.931748	0.734517	0.74968
0.912251	0.697112	0.725814
0.92986	0.740528	0.741056
0.909594	0.721085	0.744184
0.941254	0.774239	0.751826
0.944287	0.787703	0.800664
0.93527	0.762515	0.762134
0.922363	0.756508	0.762288
0.961186	0.808009	0.817125
0.917131	0.723005	0.723736
0.954133	0.790162	0.796188
0.91001	0.730486	0.711024
0.930134	0.755254	0.739501
0.933971	0.755287	0.75742
0.919368	0.707526	0.736335
0.953603	0.798326	0.807925
0.948975	0.789938	0.785439
0.919177	0.724021	0.725839
0.939754	0.776582	0.773174
0.888365	0.676364	0.676939
0.931423	0.742066	0.752981
0.90894	0.704435	0.73532
0.93779	0.764816	0.771877
0.964239	0.821847	0.834169
0.855556	0.640316	0.637081
0.95477	0.78994	0.795309
0.92182	0.758792	0.720383
0.955187	0.809702	0.812903
0.938729	0.751408	0.779242
0.936321	0.742263	0.759816
0.935737	0.764311	0.757559
0.916911	0.722476	0.75812
0.931176	0.738906	0.761157
0.951139	0.785588	0.785422
0.937027	0.758882	0.765697
0.937249	0.759987	0.767528
0.952484	0.777737	0.808667
0.953017	0.784924	0.797352
0.932901	0.753512	0.745323
0.956367	0.804443	0.815601
0.924695	0.743352	0.725573
0.939773	0.775117	0.771143
0.908643	0.723829	0.723501
0.954353	0.7861	0.802778
0.918116	0.704016	0.744935
0.930557	0.754275	0.746554
0.935746	0.737763	0.767514
0.934107	0.758788	0.752871
0.923003	0.734405	0.721647
0.958642	0.806019	0.814724
0.949767	0.776315	0.787551
0.95437	0.801327	0.800331
0.940195	0.780259	0.793122
0.911461	0.719174	0.719449
0.938662	0.784278	0.73891
0.934927	0.751092	0.770719
0.924351	0.739771	0.771039
0.903493	0.696753	0.697163
0.946258	0.792165	0.790126
0.937844	0.767023	0.755576
0.920224	0.763476	0.748348
0.931886	0.758317	0.741634
0.904662	0.717342	0.738293
0.944311	0.780028	0.794752
0.914683	0.718601	0.747373
0.914823	0.732884	0.742519
0.941925	0.779662	0.764924
0.94764	0.782375	0.795793
0.951781	0.78572	0.800884
0.94596	0.802533	0.772037
0.916927	0.72816	0.72543
0.974026	0.849819	0.865697
0.934766	0.767412	0.75062
0.954041	0.798104	0.795897
0.940141	0.786192	0.786019
0.941314	0.781484	0.765367
0.953493	0.794184	0.803362
0.936295	0.760273	0.771892
0.899232	0.717603	0.74005
0.939637	0.754404	0.77222
0.932287	0.748731	0.766651

## Sheet: cladeA_vs_cladeB
I	D	Relative Rank
0.913548	0.701157	0.816192
0.890537	0.634701	0.816289
0.839249	0.612483	0.777481
0.866878	0.646359	0.747824
0.89355	0.661543	0.784027
0.917766	0.678427	0.873567
0.873092	0.628727	0.866231
0.947528	0.763418	0.866576
0.912498	0.682643	0.823725
0.879535	0.614644	0.845352
0.916231	0.682856	0.863196
0.920949	0.744545	0.795209
0.861056	0.58766	0.811602
0.850336	0.592231	0.815662
0.906765	0.725029	0.758083
0.927526	0.711727	0.892856
0.895586	0.6725	0.817196
0.892024	0.67277	0.758039
0.937792	0.731974	0.893641
0.922286	0.713144	0.848834
0.929609	0.736464	0.840318
0.905579	0.679683	0.808305
0.92934	0.703962	0.864707
0.868491	0.634223	0.832926
0.885188	0.668279	0.729822
0.826243	0.553337	0.874442
0.925317	0.716062	0.836281
0.891214	0.646899	0.819992
0.880761	0.646047	0.784867
0.854795	0.610056	0.792137
0.898842	0.658668	0.810064
0.859327	0.593465	0.829776
0.927377	0.699558	0.859814
0.899979	0.677896	0.833154
0.881844	0.670717	0.724686
0.899237	0.656516	0.833707
0.913997	0.689224	0.85649
0.91281	0.693261	0.82592
0.904619	0.695144	0.837278
0.932625	0.765514	0.817609
0.864875	0.607473	0.880348
0.892615	0.648775	0.832254
0.862201	0.59492	0.815121
0.849652	0.607118	0.787925
0.947117	0.746612	0.859355
0.902815	0.682956	0.801273
0.920598	0.731406	0.797242
0.913579	0.729679	0.758505
0.884681	0.649189	0.782335
0.918474	0.736186	0.80897
0.856284	0.614464	0.823908
0.913381	0.750332	0.747531
0.900326	0.658832	0.858625
0.912885	0.684496	0.884493
0.897462	0.657229	0.802848
0.911772	0.705391	0.786834
0.907784	0.687045	0.820137
0.899701	0.706152	0.757393
0.909665	0.722302	0.750595
0.892923	0.658987	0.848892
0.887987	0.675662	0.823725
0.918765	0.729269	0.815196
0.884707	0.630658	0.800015
0.86641	0.631065	0.820409
0.893753	0.637431	0.871671
0.843624	0.602947	0.759467
0.890652	0.71463	0.714679
0.940654	0.733224	0.892176
0.919535	0.685938	0.888781
0.839566	0.582452	0.77909
0.92705	0.730328	0.845132
0.880692	0.616107	0.823617
0.874465	0.699395	0.704048
0.820084	0.577056	0.698392
0.876339	0.63017	0.789777
0.800166	0.56517	0.670865
0.886732	0.64764	0.841392
0.916417	0.722463	0.835073
0.900023	0.673825	0.812828
0.915319	0.696017	0.817855
0.900642	0.678118	0.794808
0.916863	0.717805	0.805305
0.911706	0.689938	0.829024
0.907149	0.679685	0.868391
0.871459	0.619207	0.864408
0.907662	0.67594	0.839783
0.89588	0.653439	0.848516
0.891628	0.651948	0.811032
0.892575	0.646434	0.870451
0.941121	0.731122	0.893828
0.911551	0.666725	0.89583
0.891926	0.640991	0.819528
0.92164	0.712531	0.800734
0.917436	0.71089	0.817776
0.889487	0.623519	0.865134
0.900376	0.666033	0.833982
0.926213	0.716585	0.833643
0.884475	0.68348	0.770778
0.838085	0.565169	0.760001
0.89175	0.654051	0.785823
0.898066	0.674024	0.836175
0.893369	0.659032	0.831154
0.857336	0.601336	0.738033
0.904208	0.66814	0.871114
0.921187	0.710224	0.860774
0.939539	0.750177	0.842436
0.940851	0.733268	0.887295
0.91227	0.703225	0.802108
0.844273	0.599548	0.692083
0.904258	0.66955	0.868092
0.861936	0.607765	0.857089
0.931639	0.735368	0.835268
0.905081	0.692781	0.781325
0.902879	0.676025	0.81198
0.937865	0.74087	0.884085
0.919021	0.762623	0.767302
0.9113	0.702393	0.834241
0.864914	0.642623	0.730219
0.866944	0.607104	0.820499
0.866777	0.658979	0.742831
0.909956	0.712116	0.792507
0.833244	0.578667	0.863211
0.935608	0.74664	0.846433
0.927037	0.706598	0.868813
0.917156	0.703858	0.839299
0.941109	0.761893	0.857496
0.910735	0.702752	0.84238
0.921751	0.732184	0.817701
0.86931	0.618702	0.840417
0.916243	0.701847	0.809024
0.889013	0.640149	0.865869
0.87079	0.666254	0.727373
0.925148	0.727826	0.822682
0.885069	0.636745	0.799279
0.894232	0.680932	0.763812
0.935905	0.741484	0.853141
0.89896	0.711602	0.800464
0.925847	0.7404	0.839035
0.94244	0.739848	0.862739
0.948297	0.762169	0.881541
0.85337	0.605252	0.753264
0.836198	0.577527	0.852347
0.914392	0.743524	0.787249
0.925447	0.694054	0.872684
0.823169	0.54899	0.858477
0.884763	0.64243	0.844623
0.932461	0.752979	0.823727
0.898484	0.676755	0.760895
0.917297	0.672706	0.882605
0.890812	0.642888	0.881071
0.898362	0.671831	0.806521
0.925531	0.750513	0.829876
0.865075	0.603347	0.761454
0.931249	0.711011	0.877188
0.896764	0.688187	0.806596
0.911126	0.705745	0.810787
0.955098	0.785736	0.851852
0.798181	0.528133	0.791604
0.894468	0.667633	0.81357
0.892762	0.692419	0.75742
0.878699	0.635477	0.845945
0.911759	0.690259	0.833732
0.898428	0.664732	0.844618
0.8678	0.68274	0.702337
0.881103	0.707064	0.723389
0.885035	0.631834	0.855642
0.873629	0.672498	0.740399
0.908514	0.684624	0.83125
0.886752	0.635563	0.873241
0.87324	0.634207	0.883048
0.908252	0.656627	0.893319
0.900953	0.677597	0.802033
0.926926	0.747175	0.813907
0.899999	0.715984	0.760504
0.868587	0.64027	0.77681
0.892688	0.650037	0.854574
0.921899	0.761557	0.777128
0.856459	0.588285	0.797373
0.893819	0.679706	0.783493
0.916233	0.699245	0.815655
0.929654	0.719838	0.84071
0.876454	0.666457	0.739887
0.894768	0.701859	0.752387
0.902346	0.706171	0.738441
0.888847	0.669281	0.780868
0.922861	0.700667	0.861849
0.909915	0.678725	0.863689
0.917461	0.682544	0.855237
0.85846	0.594341	0.825559
0.929258	0.719634	0.882285
0.928397	0.714875	0.857047
0.891405	0.650133	0.79883
0.91734	0.7228	0.792006
0.905515	0.687024	0.862022
0.913651	0.685921	0.867011
0.863165	0.59829	0.853777
0.912738	0.700303	0.837172
0.898659	0.684766	0.815911
0.891297	0.665124	0.785661
0.8918	0.647702	0.849984
0.880639	0.614715	0.868836
0.904205	0.737498	0.766832
0.902437	0.74204	0.73647
0.869129	0.614239	0.791902
0.922145	0.710875	0.853865
0.904441	0.671353	0.873322
0.902282	0.671216	0.863263
0.90593	0.729941	0.74651
0.933766	0.727073	0.893718
0.876021	0.634586	0.791332
0.905377	0.666417	0.860419
0.804055	0.569055	0.717354
0.89523	0.657277	0.828662
0.916773	0.704957	0.811097
0.866953	0.607488	0.817701
0.935687	0.753318	0.824162
0.910593	0.707762	0.812984
0.916397	0.698235	0.841122
0.892331	0.639389	0.82566
0.913737	0.691449	0.895755
0.875046	0.622288	0.797059
0.931298	0.699022	0.864013
0.888924	0.680597	0.772723
0.924823	0.733649	0.846244
0.888291	0.646174	0.891477
0.946118	0.763259	0.87634
0.905032	0.681756	0.791008
0.910692	0.680031	0.852478
0.897616	0.681413	0.78942
0.873554	0.638791	0.784125
0.875273	0.639183	0.848213
0.867437	0.607458	0.85321
0.893808	0.68229	0.816306
0.876863	0.623376	0.796101
0.906992	0.722764	0.7915
0.920692	0.69871	0.815603
0.879711	0.71668	0.711881
0.878597	0.649325	0.81635
0.882401	0.661883	0.769329
0.921326	0.715257	0.799957
0.888266	0.634735	0.883998
0.947065	0.767497	0.853597
0.91819	0.740273	0.781304
0.875108	0.622813	0.844174
0.894157	0.667944	0.810001
0.884429	0.635098	0.877542
0.860794	0.656324	0.724821
0.873073	0.610402	0.859933
0.928968	0.721785	0.827533
0.885733	0.647982	0.792469
0.911092	0.683133	0.845924
0.897015	0.669767	0.795319
0.910304	0.683327	0.812876
0.886547	0.622859	0.863543
0.870999	0.678516	0.703661
0.850825	0.625724	0.727037
0.845196	0.591188	0.846344
0.930732	0.729293	0.863674
0.855241	0.628816	0.813668
0.922532	0.706926	0.875351
0.928834	0.723818	0.855663
0.915594	0.706384	0.81377
0.888676	0.657942	0.85253
0.876444	0.66639	0.757721
0.91289	0.720895	0.794941
0.88789	0.640738	0.847547
0.904104	0.655269	0.853665
0.866997	0.62009	0.78779
0.898934	0.707061	0.790318
0.876581	0.667673	0.76203
0.895211	0.705515	0.725133
0.925687	0.726957	0.860837
0.9315	0.748494	0.823688
0.919877	0.683487	0.899688
0.869215	0.689239	0.703318
0.929198	0.717116	0.870831
0.879302	0.626048	0.869085
0.892408	0.666366	0.797177
0.915072	0.688497	0.871181
0.916035	0.700635	0.846909
0.913129	0.672066	0.839203
0.936372	0.727166	0.866098
0.927425	0.721952	0.847811
0.913994	0.716752	0.820264
0.909806	0.685748	0.850435
0.893877	0.642315	0.830832
0.887038	0.647002	0.806831
0.906033	0.686238	0.797493
0.921906	0.698089	0.888332
0.912963	0.711547	0.810003
0.872131	0.690234	0.733888
0.938779	0.744963	0.874926
0.858714	0.658802	0.732412
0.80031	0.56373	0.679654
0.917476	0.733779	0.804796
0.941876	0.751299	0.888896
0.901346	0.665418	0.827546
0.915859	0.686998	0.886262
0.900812	0.658832	0.8622
0.932117	0.712287	0.860887
0.915231	0.717431	0.808029
0.888679	0.662489	0.811567
0.903538	0.670277	0.89799
0.920454	0.70719	0.824151
0.853352	0.592792	0.798965
0.907935	0.67136	0.858066
0.886529	0.651442	0.807361
0.918896	0.695188	0.878978
0.907216	0.686015	0.862635
0.929334	0.704833	0.884058
0.908849	0.676253	0.82564
0.906237	0.715282	0.765221
0.931037	0.748349	0.823868
0.84621	0.591493	0.819582
0.866208	0.617929	0.840941
0.944149	0.741823	0.905638
0.911304	0.674565	0.880766
0.931185	0.720697	0.839817
0.905982	0.673598	0.825147
0.874106	0.611323	0.824135
0.91785	0.743136	0.821596
0.917648	0.716774	0.826176
0.828853	0.585439	0.824918
0.856181	0.61813	0.830055
0.905367	0.677719	0.874606
0.950766	0.751556	0.89872
0.931222	0.732938	0.862446
0.895324	0.653699	0.87723
0.916786	0.737141	0.815811
0.894756	0.738117	0.746816
0.931078	0.708228	0.869154
0.902586	0.665933	0.851281
0.920666	0.747637	0.78094
0.905932	0.714365	0.787509
0.943213	0.759368	0.870468
0.930931	0.747293	0.835796
0.902395	0.734089	0.730995
0.878861	0.630052	0.810344
0.860254	0.65596	0.732267
0.895323	0.688859	0.77903
0.915595	0.69098	0.86389
0.911689	0.742028	0.756486
0.928927	0.73319	0.839164
0.918874	0.686737	0.895473
0.895884	0.668627	0.831874
0.855119	0.66159	0.689175
0.916696	0.697436	0.834582
0.887327	0.637016	0.837962
0.909076	0.689577	0.814238
0.862486	0.660023	0.69614
0.922245	0.709351	0.884857
0.932286	0.74095	0.84777
0.877507	0.63078	0.813123
0.895311	0.674761	0.845841
0.928696	0.748821	0.843903
0.930479	0.7182	0.871131
0.951064	0.777259	0.869374
0.934188	0.719663	0.876113
0.886829	0.627551	0.8321
0.915862	0.70601	0.833169
0.901724	0.675322	0.816254
0.898094	0.717367	0.732217
0.89371	0.644428	0.873274
0.90215	0.687316	0.82284
0.924938	0.732896	0.838251
0.921316	0.71983	0.808037
0.894496	0.653942	0.844916
0.938856	0.736826	0.863832
0.928601	0.712201	0.882092
0.881068	0.66048	0.806794
0.887697	0.698898	0.712284
0.894347	0.696337	0.779986
0.894336	0.676872	0.810278
0.929915	0.717625	0.86963
0.889854	0.671853	0.789476
0.89633	0.672822	0.828138
0.92788	0.728239	0.836412
0.925766	0.694078	0.901784
0.855734	0.616926	0.772347
0.905675	0.678713	0.828313
0.908515	0.687667	0.824382
0.909385	0.665348	0.862456
0.905456	0.679492	0.831772
0.888832	0.645223	0.833547
0.850944	0.603617	0.845198
0.923562	0.705091	0.843461
0.830964	0.5519	0.788258
0.921035	0.719725	0.849231
0.879657	0.652289	0.802426
0.920905	0.708352	0.812972
0.882459	0.64358	0.860409
0.924865	0.754015	0.825953
0.874669	0.647383	0.811737
0.929421	0.725311	0.855686
0.926987	0.727004	0.84085
0.929533	0.727955	0.850838
0.911391	0.717214	0.826858
0.864458	0.627918	0.760506
0.920423	0.761658	0.776055
0.931081	0.727628	0.847971
0.91639	0.749204	0.776455
0.846842	0.605968	0.767185
0.877522	0.648661	0.80221
0.921592	0.724077	0.808062
0.912558	0.686206	0.852682
0.943022	0.743506	0.858095
0.887393	0.664843	0.799761
0.900511	0.6676	0.83447
0.856059	0.631554	0.73837
0.917962	0.711945	0.806704
0.929645	0.72112	0.875136
0.921455	0.705869	0.893889
0.91175	0.705423	0.818896
0.916508	0.705861	0.833684
0.941313	0.721663	0.894573
0.938686	0.727508	0.883487
0.860587	0.588587	0.909315
0.911984	0.719756	0.78858
0.91499	0.700231	0.851493
0.9158	0.710355	0.816689
0.895562	0.698738	0.794471
0.930037	0.72671	0.849466
0.899708	0.655289	0.851961
0.868593	0.610595	0.890371
0.866528	0.662765	0.754661
0.92133	0.747759	0.788403
0.89829	0.655052	0.863182
0.885797	0.707166	0.720403
0.917443	0.679966	0.845818
0.941423	0.754016	0.852031
0.937782	0.716892	0.887603
0.932708	0.733926	0.879144
0.893228	0.681928	0.774428
0.93365	0.768245	0.831946
0.918863	0.743357	0.787937
0.857245	0.572567	0.84144
0.891701	0.682738	0.762431
0.901523	0.676985	0.813629
0.875369	0.618438	0.791831
0.867001	0.632609	0.777228
0.84489	0.631996	0.731797
0.914606	0.674432	0.875122
0.912815	0.750523	0.766691
0.911272	0.701837	0.767622
0.908654	0.687426	0.841534
0.896981	0.657091	0.860835
0.906381	0.710484	0.78664
0.898758	0.63186	0.905234
0.876778	0.657194	0.791565
0.899064	0.680247	0.798154
0.894645	0.726864	0.727629
0.932161	0.724818	0.854989
0.937964	0.741556	0.896965
0.914593	0.699454	0.833402
0.909142	0.667213	0.891226
0.914737	0.681511	0.861446
0.927609	0.719183	0.869403
0.90472	0.698677	0.789492
0.900001	0.69286	0.816809
0.921656	0.697813	0.865075
0.907239	0.704435	0.805127
0.915912	0.752345	0.771829
0.917917	0.71559	0.78421
0.909483	0.691739	0.817393
0.89302	0.642201	0.771869
0.890529	0.637743	0.864211
0.929167	0.737532	0.839966
0.920616	0.705199	0.843176
0.922302	0.707862	0.843234
0.95333	0.780413	0.885156
0.915524	0.715491	0.819798
0.901764	0.690954	0.798125
0.886046	0.643217	0.799539
0.90735	0.703597	0.821312
0.893645	0.656196	0.788977
0.90372	0.673154	0.816458
0.851221	0.59939	0.780315
0.849699	0.636522	0.710891
0.890545	0.652244	0.807542
0.874122	0.620334	0.846778
0.905262	0.746046	0.749739
0.901322	0.69038	0.79762
0.923697	0.706712	0.892912
0.843026	0.601025	0.738834
0.878073	0.639841	0.801645
0.923839	0.714517	0.829834
0.902294	0.67248	0.818229
0.933632	0.726404	0.884258
0.901961	0.710582	0.742318
0.874183	0.630544	0.811465
0.922036	0.706826	0.804006
0.875901	0.689924	0.69465
0.948179	0.749895	0.907436
0.916511	0.689077	0.869692
0.905622	0.674319	0.80838
0.928424	0.714011	0.882219
0.917912	0.698294	0.81239
0.922552	0.696532	0.875132
0.917066	0.764151	0.75991
0.874296	0.674058	0.729714

## Sheet: cladeD_vs_cladeC
I	D	Relative Rank
0.893979	0.634998	0.652204
0.920752	0.68107	0.686229
0.907441	0.685426	0.671008
0.915475	0.699593	0.677808
0.940639	0.745835	0.736688
0.92353	0.698577	0.712246
0.874663	0.664433	0.647546
0.851608	0.620452	0.599186
0.908953	0.695343	0.675831
0.925053	0.688235	0.644567
0.94149	0.744974	0.749075
0.92999	0.694701	0.667346
0.93051	0.709195	0.646637
0.880395	0.670845	0.707147
0.780188	0.509768	0.673368
0.932043	0.719212	0.688385
0.935457	0.708317	0.738777
0.771464	0.517866	0.576559
0.9197	0.713596	0.659226
0.838527	0.59633	0.592854
0.939148	0.734837	0.686782
0.889661	0.661328	0.5824
0.924533	0.706737	0.701689
0.926325	0.711957	0.680492
0.931314	0.712201	0.729354
0.9339	0.711337	0.673925
0.873598	0.652628	0.671366
0.944316	0.738955	0.748535
0.945301	0.731282	0.726559
0.939941	0.737456	0.684689
0.925982	0.708613	0.66778
0.908048	0.657527	0.709789
0.932681	0.724814	0.68467
0.934656	0.713749	0.68435
0.816409	0.603651	0.628922
0.901104	0.645469	0.657366
0.921372	0.688112	0.695885
0.884947	0.682205	0.655757
0.659111	0.382215	0.62748
0.94806	0.738422	0.741422
0.924008	0.681782	0.627563
0.939883	0.73029	0.752967
0.87391	0.625048	0.627224
0.840922	0.603559	0.620961
0.943456	0.735021	0.760423
0.922691	0.692995	0.650437
0.904145	0.666829	0.657272
0.940376	0.735517	0.725353
0.937404	0.72784	0.69312
0.938838	0.712338	0.661151
0.931526	0.725166	0.70531
0.937681	0.717592	0.718541
0.930003	0.70851	0.706586
0.932026	0.727905	0.689316
0.788907	0.554353	0.617662
0.811822	0.578372	0.587406
0.934108	0.725885	0.640599
0.915049	0.675547	0.634429
0.937712	0.734017	0.755551
0.92407	0.710558	0.703771
0.93901	0.724663	0.678411
0.931988	0.706113	0.664722
0.927264	0.70859	0.651169
0.937337	0.718378	0.754638
0.912416	0.671524	0.622006
0.928974	0.697364	0.745681
0.917972	0.678698	0.661945
0.929119	0.695717	0.690468
0.911588	0.690955	0.678427
0.92207	0.682013	0.607526
0.878003	0.624445	0.604493
0.935975	0.720097	0.629908
0.882743	0.64569	0.673948
0.849164	0.628591	0.588641
0.918666	0.67934	0.623526
0.931498	0.710639	0.670984
0.964065	0.791891	0.781957
0.941748	0.745725	0.764448
0.888068	0.677092	0.644428
0.933733	0.717952	0.708509
0.908695	0.680509	0.662278
0.936076	0.716787	0.661488
0.937928	0.711793	0.662594
0.933488	0.704665	0.666599
0.874612	0.662808	0.712018
0.902461	0.64154	0.637198
0.936134	0.73809	0.67284
0.867523	0.624889	0.600369
0.804253	0.523519	0.6439
0.919599	0.687558	0.703088
0.838725	0.607558	0.639058
0.93507	0.715634	0.70573
0.940373	0.728024	0.649489
0.925952	0.707893	0.714587
0.937452	0.724246	0.688975
0.934913	0.712758	0.682855
0.910684	0.662401	0.620106
0.898271	0.67417	0.613444
0.931597	0.726306	0.722686
0.915536	0.69399	0.665618
0.896934	0.656139	0.606108
0.90606	0.6601	0.622574
0.78826	0.564232	0.628471
0.936668	0.735761	0.732446
0.927091	0.704122	0.69614
0.851642	0.616715	0.659357
0.928858	0.704723	0.636693
0.937249	0.713697	0.728459
0.925498	0.698587	0.702965
0.847556	0.631519	0.647498
0.916336	0.690655	0.615907
0.931661	0.70824	0.708089
0.89174	0.660556	0.679456
0.92794	0.68319	0.674937
0.939722	0.727005	0.678852
0.889995	0.662723	0.598014
0.927608	0.713357	0.68077
0.920297	0.669498	0.697051
0.847685	0.620345	0.650976
0.874406	0.605948	0.602712
0.936638	0.719247	0.656491
0.922125	0.697274	0.645394
0.92734	0.702807	0.647618
0.929662	0.7085	0.692927
0.93034	0.696036	0.650229
0.94549	0.73373	0.670067
0.882855	0.627582	0.644665
0.91891	0.664494	0.696265
0.915643	0.69553	0.697444
0.87611	0.637435	0.671746
0.92612	0.712635	0.675399
0.926832	0.715889	0.669747
0.926657	0.694929	0.683647
0.914193	0.700496	0.63873
0.929087	0.719656	0.645646
0.941397	0.740508	0.65051
0.907344	0.686567	0.649483
0.907684	0.653351	0.65384
0.931491	0.717875	0.670449
0.941152	0.723273	0.786516
0.934021	0.729206	0.665142
0.9407	0.737425	0.684377
0.940633	0.725829	0.731733
0.928305	0.694024	0.650716
0.921954	0.678118	0.648633
0.904134	0.641541	0.580375
0.923039	0.690035	0.631496
0.945484	0.731646	0.6983
0.936202	0.728626	0.646791
0.925241	0.705737	0.64318
0.941361	0.746388	0.745997
0.924678	0.695546	0.663631
0.930548	0.711208	0.700982
0.925389	0.694831	0.670381
0.933394	0.71616	0.64395
0.928811	0.705329	0.66851
0.908037	0.684682	0.672811
0.937965	0.721332	0.637009
0.917007	0.685823	0.665494
0.946207	0.745344	0.732915
0.922052	0.714885	0.670156
0.931006	0.713347	0.620418
0.920395	0.681937	0.722218
0.914916	0.673931	0.602938
0.936939	0.723168	0.691413
0.91206	0.691603	0.693779
0.901596	0.680226	0.681336
0.930045	0.718234	0.708893
0.932186	0.724352	0.650437
0.907481	0.658896	0.636836
0.925793	0.704777	0.618418
0.930379	0.716952	0.686988
0.860245	0.638705	0.649188
0.927191	0.711338	0.675582
0.907743	0.680438	0.638372
0.919924	0.695405	0.675347
0.919948	0.693611	0.716325
0.931519	0.702958	0.679735
0.866617	0.65607	0.63339
0.929249	0.717106	0.658723
0.877922	0.637533	0.60669
0.816083	0.608088	0.578952
0.874508	0.607306	0.585238
0.936855	0.726762	0.678733
0.927179	0.694767	0.734637
0.916761	0.684994	0.630463
0.916998	0.688435	0.649471
0.922768	0.68996	0.759446
0.943644	0.749665	0.72217
0.866502	0.634168	0.680113
0.887222	0.670262	0.645895
0.914306	0.677788	0.653229
0.884297	0.633737	0.634321
0.893816	0.657064	0.621724
0.885231	0.669551	0.7192
0.926649	0.701828	0.655287
0.920241	0.677925	0.654023
0.932165	0.716766	0.664556
0.91175	0.669309	0.589715
0.934234	0.72482	0.683969
0.916772	0.677789	0.690266
0.921935	0.699051	0.661087
0.874089	0.639096	0.630974
0.904133	0.661506	0.6449
0.927323	0.709714	0.712118
0.929177	0.710958	0.647251
0.92817	0.712256	0.724509
0.916434	0.690598	0.71519
0.928504	0.711152	0.731327
0.906397	0.683849	0.707521
0.927836	0.700614	0.741328
0.940361	0.747218	0.680633
0.916751	0.678933	0.652452
0.918452	0.70666	0.659413
0.915378	0.672494	0.65183
0.906817	0.703972	0.61297
0.894422	0.664277	0.663088
0.910449	0.685432	0.655102
0.88787	0.662277	0.661257
0.918934	0.698286	0.676478
0.861464	0.619902	0.678743
0.904813	0.682908	0.683949
0.936158	0.730509	0.690544
0.861169	0.620418	0.606092
0.931142	0.703573	0.698171
0.849027	0.619551	0.6739
0.891986	0.671638	0.675247
0.924076	0.700717	0.674287
0.895738	0.659282	0.650479
0.920506	0.685262	0.719807
0.925564	0.683523	0.651524
0.769794	0.503792	0.619917
0.803486	0.591219	0.633587
0.917993	0.675147	0.630989
0.927892	0.713378	0.675941
0.925785	0.712066	0.628536
0.919802	0.687208	0.602874
0.931396	0.702406	0.703537
0.910417	0.687994	0.684136
0.939937	0.733641	0.665354
0.924499	0.708427	0.662037
0.921545	0.70589	0.664167
0.849875	0.598985	0.634994
0.923694	0.680804	0.634414
0.901125	0.673915	0.67887
0.937284	0.717064	0.669697
0.900802	0.678005	0.675393
0.935891	0.712554	0.6956
0.935627	0.707948	0.686027
0.914093	0.688314	0.671231
0.925942	0.702298	0.680421
0.903475	0.658978	0.700304
0.916466	0.669151	0.649529
0.929391	0.696988	0.741538
0.914653	0.6636	0.62549
0.938731	0.715004	0.682298
0.93168	0.702825	0.65178
0.92169	0.711004	0.672524
0.91671	0.702389	0.703426
0.908754	0.687058	0.678667
0.925641	0.698832	0.67438
0.917094	0.662985	0.679849
0.929882	0.704975	0.648007
0.914739	0.680265	0.673461
0.905651	0.650779	0.630388
0.930355	0.713634	0.676081
0.715573	0.484245	0.582677
0.927861	0.712512	0.689328
0.877661	0.597222	0.572873
0.899057	0.68398	0.674384
0.871441	0.650746	0.657734
0.906796	0.683249	0.676424
0.930486	0.695418	0.704451
0.924388	0.681394	0.719017
0.925733	0.690574	0.703707
0.937656	0.716468	0.648471
0.924976	0.706213	0.647076
0.921979	0.70203	0.708981
0.931018	0.703629	0.669223
0.864982	0.646009	0.631756
0.932846	0.714372	0.643228
0.926049	0.719571	0.668691
0.941762	0.72955	0.688904
0.898404	0.641125	0.584697
0.939741	0.718435	0.672965
0.917702	0.675943	0.679737
0.917985	0.683133	0.605815
0.925523	0.704896	0.628818
0.851086	0.630288	0.597407
0.932852	0.703102	0.754146
0.922178	0.678411	0.641025
0.923256	0.710923	0.661619
0.883369	0.662056	0.583645
0.816275	0.567095	0.639139
0.79884	0.546792	0.646143
0.937799	0.723674	0.722784
0.935928	0.726157	0.667537
0.85282	0.626046	0.641193
0.924116	0.714826	0.673642
0.922458	0.681857	0.653019
0.928024	0.725485	0.694602
0.860928	0.637719	0.707892
0.910823	0.660496	0.551344
0.92271	0.688271	0.647155
0.929815	0.705114	0.678773
0.90442	0.670157	0.63298
0.875792	0.647404	0.703913
0.900825	0.670438	0.657262
0.93098	0.697104	0.6891
0.880101	0.667464	0.657002
0.925081	0.709692	0.68959
0.899321	0.675673	0.690058
0.936639	0.733318	0.666296
0.845784	0.625297	0.649429
0.818787	0.59502	0.605952
0.764955	0.490724	0.640447
0.809332	0.597271	0.646829
0.9425	0.736745	0.695049
0.939897	0.741348	0.671152
0.928879	0.71366	0.654717
0.934729	0.713787	0.649005
0.934568	0.723087	0.685699
0.912334	0.673081	0.631857
0.932075	0.706255	0.72659
0.863527	0.646846	0.646247
0.922097	0.677208	0.636059
0.923264	0.698889	0.65786
0.908944	0.683619	0.669217
0.920995	0.669034	0.673378
0.915297	0.6691	0.665913
0.910313	0.694676	0.67459
0.90779	0.661961	0.641996
0.932337	0.706562	0.665067
0.936292	0.727252	0.668023
0.910461	0.690166	0.676091
0.927752	0.71078	0.720958
0.905025	0.708415	0.623522
0.936389	0.728343	0.754661
0.911371	0.655313	0.607012
0.927232	0.718822	0.636524
0.937334	0.718755	0.676193
0.869148	0.633534	0.685183
0.91564	0.688986	0.655208
0.899597	0.655759	0.650801
0.919339	0.693174	0.648945
0.929032	0.716109	0.685065
0.851545	0.57299	0.54861
0.925744	0.707049	0.670113
0.919976	0.68741	0.608372
0.91977	0.684796	0.661789
0.942844	0.733946	0.678037
0.905179	0.680775	0.632685
0.926764	0.719203	0.693848
0.925041	0.705079	0.666234
0.874847	0.659019	0.681955
0.929019	0.715328	0.652308
0.950877	0.754267	0.701015
0.92654	0.692754	0.643467
0.915086	0.705347	0.669416
0.934449	0.715376	0.709918
0.855007	0.619183	0.648708
0.935845	0.725095	0.709247
0.928462	0.69502	0.706648
0.917909	0.689799	0.643137
0.925318	0.706035	0.693924
0.912919	0.659365	0.633631
0.939842	0.715464	0.661349
0.924849	0.694728	0.714847
0.8916	0.675753	0.639757
0.918801	0.683131	0.688031
0.941984	0.724124	0.695887
0.923298	0.705007	0.625571
0.924787	0.711	0.670493
0.929251	0.710321	0.670391
0.919541	0.691029	0.630425
0.910785	0.682471	0.669684
0.931611	0.72215	0.646288
0.933156	0.709297	0.718882
0.921782	0.688861	0.664783
0.933833	0.704202	0.679562
0.930255	0.696743	0.674162
0.92901	0.719108	0.680298
0.898814	0.645182	0.565826
0.922912	0.70667	0.68583
0.783044	0.548202	0.540657
0.912616	0.671428	0.658172
0.927359	0.702366	0.641449
0.949479	0.749764	0.661467
0.917626	0.698703	0.641305
0.933223	0.700818	0.723139
0.911841	0.671203	0.601229
0.897425	0.660116	0.626954
0.932402	0.696439	0.701558
0.938712	0.720908	0.680523
0.93321	0.708708	0.735844
0.917581	0.707718	0.691411
0.910774	0.670632	0.726149
0.926004	0.714075	0.676241
0.922881	0.700001	0.705339
0.899993	0.679865	0.690012
0.896051	0.668158	0.649525
0.910171	0.682211	0.640222
0.920365	0.681236	0.610501
0.941245	0.734187	0.650155
0.934966	0.71124	0.692266
0.906327	0.670845	0.685437
0.917092	0.694345	0.661972
0.828535	0.600813	0.622403
0.930522	0.699569	0.726053
0.904121	0.658092	0.578278
0.930075	0.720489	0.689299
0.924686	0.691236	0.667616
0.872649	0.595845	0.633951
0.934096	0.715529	0.718886
0.836211	0.581545	0.512646
0.915198	0.679812	0.647406
0.920194	0.699292	0.601897
0.926761	0.702721	0.660683
0.931386	0.703652	0.74755
0.921343	0.702426	0.657892
0.932571	0.711726	0.68578
0.944637	0.72396	0.679993
0.921105	0.70374	0.639511
0.916359	0.668169	0.748354
0.950499	0.755017	0.711001
0.913058	0.680544	0.647517
0.905426	0.657594	0.561659
0.92423	0.703378	0.686241
0.927353	0.691526	0.681494
0.876992	0.663896	0.701587
0.936797	0.72401	0.683317
0.941331	0.723934	0.686713
0.934835	0.718459	0.652537
0.923058	0.677599	0.688418
0.940535	0.738134	0.738118
0.93754	0.724108	0.648194
0.936617	0.735167	0.715882
0.938255	0.734082	0.684601
0.917923	0.66906	0.739684
0.928675	0.711133	0.714741
0.924116	0.692707	0.633733
0.912079	0.657143	0.65854
0.927753	0.70899	0.626507
0.929941	0.713258	0.669859
0.87317	0.614756	0.587466
0.917615	0.676291	0.692802
0.8727	0.629509	0.585826
0.912041	0.663808	0.590935
0.858503	0.62327	0.66034
0.712167	0.444868	0.65293
0.923151	0.688095	0.647733
0.924315	0.703048	0.671834
0.930277	0.705093	0.686038
0.89899	0.642158	0.511336
0.923657	0.721077	0.694272
0.884516	0.657412	0.641819
0.943031	0.728083	0.712816
0.917645	0.683366	0.664298
0.936362	0.710009	0.707742
0.872869	0.664227	0.67675
0.846756	0.600326	0.652622
0.873953	0.638987	0.574987
0.932869	0.717464	0.714078
0.929032	0.701489	0.643989
0.927591	0.707377	0.626492
0.914535	0.68709	0.635539
0.890668	0.701685	0.702753
0.888633	0.634613	0.586516
0.918658	0.704421	0.661469
0.918791	0.69535	0.598625
0.926667	0.696471	0.66186
0.91099	0.654825	0.669749
0.89418	0.665579	0.647201
0.90229	0.676852	0.702969
0.927106	0.700797	0.673811
0.807586	0.548987	0.592544
0.912966	0.701287	0.691093
0.936704	0.725452	0.642767
0.904955	0.694396	0.626534
0.937321	0.721656	0.660382
0.851869	0.601414	0.641975
0.90931	0.663654	0.68524
0.875424	0.660887	0.682988
0.854204	0.616581	0.567325
0.930129	0.707192	0.644301
0.94447	0.742172	0.700593
0.916881	0.695951	0.655127
0.931885	0.708029	0.710698
0.916156	0.679705	0.645028
0.941477	0.735576	0.667252
0.924063	0.69817	0.652192
0.845135	0.592051	0.353583
0.919236	0.687344	0.714356
0.927227	0.703897	0.668044
0.918436	0.680346	0.686817
0.887311	0.626247	0.580804
0.894421	0.627266	0.623965
0.907269	0.682924	0.602892
0.93949	0.716984	0.683722
0.929566	0.722402	0.664778
