# Supplementary material for: A Phylogeographic Assessment of the Malagasy Giant Chameleons (Furcifer verrucosus and Furcifer oustaleti)
Source: PLoS One. 2016 Jun 3;11(6):e0154144. doi: 10.1371/journal.pone.0154144 (PMC4892496; doi:10.1371/journal.pone.0154144)
Supplement: S3 Table — Each excel tab showing comparisons made in Fig 3. Same labels as in S2 Table. (XLSX) [file pone.0154144.s007.xlsx]

## Sheet: verr_vs_oust
I	D	Relative Rank
0.351218	0.136637	0.299367
0.359215	0.152824	0.312
0.362418	0.156249	0.322972
0.376706	0.16591	0.341963
0.377255	0.166594	0.353718
0.395494	0.170868	0.356653
0.395907	0.173048	0.358244
0.396446	0.173906	0.362929
0.403336	0.17509	0.366384
0.404458	0.17566	0.370234
0.405799	0.176806	0.370782
0.406135	0.179195	0.37262
0.406746	0.179408	0.376491
0.406811	0.183391	0.377414
0.407707	0.185743	0.379199
0.407983	0.186365	0.379615
0.410437	0.186879	0.380511
0.412506	0.187743	0.380767
0.412579	0.187764	0.381756
0.413013	0.188772	0.385409
0.414264	0.189063	0.385887
0.415425	0.18907	0.387907
0.416558	0.190227	0.387986
0.418345	0.191178	0.389183
0.418447	0.191432	0.389504
0.419839	0.191828	0.390445
0.424272	0.191847	0.393087
0.424538	0.191992	0.393933
0.424684	0.192097	0.394748
0.426589	0.192338	0.396176
0.427177	0.192464	0.396528
0.427184	0.193082	0.398544
0.427907	0.193978	0.401203
0.428025	0.196731	0.401305
0.428554	0.199448	0.40265
0.428917	0.199462	0.403111
0.429117	0.199521	0.404658
0.429227	0.199993	0.404838
0.431292	0.20009	0.40494
0.431736	0.200351	0.404999
0.433752	0.200406	0.40652
0.435527	0.200663	0.406807
0.435792	0.200771	0.408275
0.435972	0.201311	0.410218
0.437693	0.204183	0.410231
0.438079	0.204948	0.411285
0.439045	0.205994	0.411347
0.439885	0.20676	0.412266
0.441579	0.206799	0.412459
0.441648	0.207115	0.41264
0.442589	0.207368	0.413841
0.443699	0.207533	0.41413
0.444189	0.207875	0.414193
0.444434	0.207949	0.414669
0.44549	0.208129	0.414752
0.445992	0.208362	0.416022
0.447686	0.208521	0.416267
0.448421	0.208586	0.418371
0.448766	0.208996	0.421082
0.451659	0.209444	0.421254
0.452812	0.209625	0.421427
0.453343	0.210422	0.422595
0.454846	0.210516	0.42279
0.455131	0.210968	0.423745
0.455479	0.210986	0.424042
0.45577	0.211528	0.424071
0.456171	0.212503	0.42442
0.456572	0.213596	0.426245
0.457992	0.213912	0.426572
0.458299	0.214012	0.427102
0.459103	0.214094	0.427478
0.460437	0.214492	0.428073
0.46044	0.215063	0.430076
0.461194	0.215913	0.430143
0.462314	0.216675	0.431147
0.462938	0.216684	0.433321
0.463024	0.217065	0.435623
0.463205	0.217194	0.43608
0.463601	0.2175	0.436649
0.464933	0.21766	0.437005
0.465043	0.217932	0.437672
0.465727	0.218752	0.438075
0.465775	0.218865	0.43814
0.465977	0.220079	0.43842
0.46608	0.220323	0.438768
0.466539	0.220894	0.438857
0.467155	0.221074	0.439753
0.47146	0.221448	0.440724
0.472157	0.221575	0.442297
0.472901	0.222387	0.442723
0.473385	0.222505	0.443231
0.473714	0.223354	0.444239
0.473824	0.223733	0.444833
0.475269	0.224132	0.445208
0.476261	0.224579	0.445842
0.476631	0.225643	0.445856
0.477008	0.226575	0.446126
0.477872	0.226843	0.446683
0.479613	0.22806	0.446765
0.481761	0.22844	0.446898
0.482396	0.228836	0.447548
0.483349	0.229586	0.447625
0.483453	0.229694	0.448586
0.484599	0.230033	0.449163
0.484679	0.230106	0.449926
0.48498	0.230143	0.450003
0.485491	0.23074	0.450111
0.485794	0.230782	0.450831
0.485992	0.231438	0.451677
0.486633	0.231672	0.451847
0.486763	0.232226	0.45208
0.486832	0.23223	0.452082
0.487189	0.232346	0.452464
0.488195	0.232492	0.455371
0.488397	0.232521	0.455387
0.488985	0.232655	0.455626
0.489293	0.233095	0.456173
0.490103	0.233393	0.456759
0.490218	0.233893	0.457121
0.490986	0.234647	0.457582
0.491215	0.235195	0.458626
0.491535	0.235293	0.458628
0.491652	0.235563	0.45874
0.491839	0.235657	0.458909
0.492195	0.235679	0.459713
0.492379	0.236523	0.45978
0.492421	0.237047	0.460135
0.492699	0.237119	0.460308
0.494986	0.237647	0.461027
0.495042	0.237756	0.461883
0.495148	0.237997	0.462995
0.495918	0.23895	0.46359
0.49632	0.238989	0.463764
0.4964	0.23963	0.464297
0.497056	0.240214	0.464608
0.49712	0.240303	0.465097
0.497605	0.240786	0.465319
0.497714	0.241302	0.466145
0.497883	0.241664	0.466157
0.498356	0.242229	0.466313
0.500037	0.242304	0.466346
0.50005	0.242703	0.46638
0.501314	0.242764	0.466737
0.501806	0.243082	0.466964
0.501919	0.243418	0.467117
0.502065	0.243526	0.467265
0.50239	0.244047	0.46766
0.502907	0.244075	0.467677
0.503029	0.244453	0.468793
0.503122	0.245824	0.469259
0.503139	0.245976	0.469354
0.503533	0.246012	0.469992
0.504152	0.246292	0.470325
0.504556	0.246543	0.470448
0.504758	0.246595	0.470678
0.5055	0.246639	0.47088
0.506613	0.246733	0.471227
0.507149	0.247194	0.471564
0.507172	0.247804	0.471965
0.507207	0.247843	0.472427
0.507294	0.247925	0.473241
0.507394	0.247963	0.4733
0.507532	0.248581	0.473422
0.507592	0.248585	0.473957
0.507805	0.248955	0.474657
0.507811	0.249306	0.475125
0.50862	0.249365	0.475418
0.509172	0.249389	0.475657
0.51013	0.249519	0.475819
0.510325	0.249634	0.477332
0.510628	0.249749	0.477798
0.510677	0.249752	0.477941
0.511072	0.250135	0.477962
0.512219	0.250452	0.47807
0.512258	0.250473	0.478332
0.512523	0.25091	0.479887
0.513428	0.251132	0.480016
0.514146	0.251276	0.480742
0.514382	0.251467	0.480789
0.515078	0.251738	0.48229
0.516105	0.251746	0.48245
0.516608	0.253152	0.483197
0.517199	0.253421	0.483265
0.517268	0.254332	0.483303
0.517879	0.254342	0.483839
0.518413	0.255308	0.484126
0.518481	0.255522	0.485099
0.518494	0.256067	0.485822
0.518566	0.256409	0.485837
0.518744	0.256562	0.485909
0.518795	0.256651	0.486057
0.519387	0.256745	0.48635
0.520214	0.256751	0.487111
0.520762	0.25681	0.487121
0.521074	0.257205	0.487319
0.521296	0.258868	0.487439
0.521387	0.259097	0.487832
0.521633	0.259344	0.487959
0.522582	0.259387	0.4881
0.52262	0.260504	0.488834
0.522746	0.26068	0.488851
0.523181	0.260808	0.48989
0.523394	0.260816	0.490372
0.523766	0.261276	0.490387
0.524196	0.261318	0.49068
0.52438	0.262314	0.49157
0.524544	0.262386	0.492306
0.525115	0.262403	0.493411
0.525491	0.262502	0.494156
0.525933	0.262569	0.495515
0.526546	0.262715	0.49564
0.526952	0.262755	0.496155
0.527014	0.262982	0.497039
0.527089	0.263008	0.497164
0.527139	0.263221	0.497276
0.527201	0.26349	0.49791
0.527215	0.26351	0.498091
0.527603	0.263686	0.498552
0.52793	0.263738	0.49856
0.528108	0.26411	0.499446
0.528307	0.264283	0.499835
0.528562	0.264578	0.499991
0.528815	0.264922	0.500309
0.529125	0.264953	0.50035
0.529183	0.264975	0.500654
0.529754	0.265142	0.50083
0.530189	0.265599	0.501032
0.530579	0.265686	0.501042
0.530905	0.265883	0.50129
0.531093	0.26664	0.502911
0.53122	0.266815	0.502982
0.531442	0.267405	0.50362
0.532201	0.267535	0.503703
0.532519	0.267602	0.504156
0.533112	0.267682	0.504379
0.533702	0.26769	0.505187
0.534262	0.267749	0.506004
0.534703	0.268128	0.506971
0.535004	0.271111	0.507252
0.535159	0.271379	0.507484
0.535407	0.271394	0.507738
0.535475	0.271686	0.507971
0.535595	0.271803	0.508102
0.535661	0.271937	0.509501
0.536196	0.272244	0.509763
0.53638	0.272882	0.510513
0.538034	0.272919	0.510904
0.538068	0.274835	0.511151
0.538473	0.275362	0.51158
0.538515	0.27594	0.51195
0.538693	0.276385	0.512424
0.539264	0.276398	0.512496
0.539511	0.276528	0.512767
0.53966	0.276766	0.512941
0.539926	0.277159	0.512945
0.540398	0.277718	0.513282
0.540456	0.277847	0.514461
0.540522	0.27785	0.515259
0.540861	0.278331	0.51535
0.541317	0.278337	0.515525
0.542119	0.278556	0.515926
0.542131	0.278837	0.515968
0.54378	0.279101	0.516059
0.543994	0.279139	0.516259
0.544639	0.279295	0.516305
0.544811	0.279391	0.51645
0.544814	0.279426	0.516515
0.544857	0.279637	0.516604
0.545159	0.280635	0.516752
0.545254	0.280803	0.516887
0.545295	0.280919	0.516978
0.545696	0.28107	0.517556
0.547142	0.281205	0.517643
0.547149	0.281417	0.518583
0.54738	0.281437	0.520404
0.547458	0.282052	0.520429
0.548922	0.282125	0.520668
0.549331	0.28239	0.521634
0.549796	0.282704	0.521676
0.549895	0.282731	0.522356
0.54996	0.282812	0.522379
0.550541	0.28349	0.523104
0.551143	0.283509	0.523541
0.551242	0.28358	0.524293
0.551317	0.283897	0.524474
0.551865	0.284102	0.524956
0.5525	0.284432	0.525322
0.552711	0.284829	0.525328
0.554343	0.285123	0.525418
0.554481	0.285144	0.526041
0.554632	0.286178	0.526177
0.555112	0.286333	0.526393
0.555145	0.286717	0.526395
0.555227	0.286768	0.52726
0.55556	0.286936	0.527667
0.55586	0.286993	0.527918
0.556095	0.287324	0.52796
0.556216	0.287339	0.528035
0.556311	0.287563	0.528334
0.556491	0.287847	0.528602
0.55653	0.287915	0.528625
0.556993	0.288043	0.528837
0.557029	0.288293	0.528846
0.557692	0.288846	0.529438
0.558267	0.289028	0.529987
0.558318	0.289329	0.530155
0.55991	0.289648	0.530494
0.560004	0.289773	0.530785
0.560035	0.289967	0.531876
0.560295	0.290417	0.532876
0.560542	0.29051	0.533298
0.56097	0.290868	0.533475
0.560993	0.290981	0.53387
0.561087	0.291199	0.534298
0.562155	0.291377	0.53509
0.562503	0.291429	0.535096
0.563194	0.291718	0.535171
0.563255	0.291778	0.535976
0.563483	0.292165	0.536086
0.564557	0.292498	0.536161
0.56472	0.292718	0.53629
0.565123	0.292801	0.536308
0.565305	0.29295	0.53635
0.565603	0.293643	0.536838
0.565715	0.293845	0.537664
0.567114	0.293876	0.538042
0.568223	0.294078	0.539063
0.569164	0.29411	0.539119
0.569941	0.294254	0.539156
0.570804	0.294353	0.539341
0.571051	0.294467	0.539414
0.571394	0.294775	0.540297
0.572027	0.294884	0.540568
0.572078	0.295487	0.540834
0.572558	0.295564	0.541156
0.573054	0.296164	0.541249
0.573132	0.297168	0.541975
0.573305	0.297184	0.542108
0.573853	0.297408	0.543293
0.574151	0.298294	0.543376
0.574362	0.29852	0.543478
0.575006	0.298729	0.543892
0.575933	0.298847	0.545164
0.576022	0.299173	0.545985
0.576116	0.299244	0.546459
0.576295	0.299347	0.546654
0.576675	0.299688	0.547049
0.577467	0.301128	0.547068
0.577475	0.30172	0.547188
0.577916	0.30255	0.547583
0.578186	0.302723	0.547706
0.578825	0.302802	0.548195
0.579246	0.303802	0.548673
0.579616	0.304771	0.54877
0.579758	0.305223	0.549525
0.580114	0.305316	0.549714
0.580759	0.305384	0.550003
0.58077	0.305757	0.550452
0.580776	0.306169	0.551545
0.581068	0.306202	0.552028
0.582051	0.306308	0.552304
0.582408	0.307459	0.552389
0.582572	0.307528	0.552624
0.583017	0.307676	0.552816
0.583429	0.307691	0.553117
0.583898	0.30772	0.555144
0.584045	0.308722	0.555362
0.584129	0.309049	0.556083
0.58431	0.309406	0.556441
0.586196	0.309477	0.557119
0.586302	0.309598	0.557148
0.586583	0.309812	0.55747
0.586762	0.309835	0.559497
0.586781	0.310071	0.560958
0.586907	0.310985	0.560975
0.587345	0.311024	0.561459
0.587352	0.311443	0.561615
0.587466	0.312123	0.561964
0.588175	0.312663	0.56211
0.588623	0.312763	0.562692
0.58871	0.312827	0.563078
0.588898	0.312863	0.563297
0.590067	0.312964	0.563519
0.590452	0.313179	0.566051
0.591265	0.313416	0.566352
0.591613	0.313791	0.567818
0.591732	0.313816	0.568385
0.592095	0.314128	0.568437
0.59251	0.314308	0.568685
0.593488	0.314861	0.568805
0.593608	0.314889	0.568893
0.594045	0.314927	0.569007
0.594576	0.315181	0.570154
0.594642	0.315242	0.570231
0.594828	0.315366	0.570528
0.595301	0.315508	0.570809
0.595854	0.316146	0.571381
0.595868	0.316456	0.571437
0.596282	0.31649	0.571497
0.596692	0.316576	0.572106
0.597328	0.316698	0.57284
0.597524	0.317366	0.572986
0.59803	0.318292	0.573114
0.599414	0.318484	0.573308
0.599707	0.319308	0.573838
0.599924	0.319393	0.574414
0.600159	0.319449	0.574983
0.601204	0.319813	0.57552
0.601501	0.320025	0.575746
0.601874	0.320209	0.57611
0.602353	0.320426	0.576449
0.602986	0.320914	0.576929
0.603473	0.321237	0.577534
0.603901	0.322024	0.577654
0.605032	0.322545	0.577887
0.607831	0.322751	0.578087
0.608365	0.32345	0.578939
0.60892	0.324094	0.57902
0.609639	0.324269	0.579022
0.609928	0.324724	0.579319
0.610289	0.324769	0.579376
0.610319	0.325968	0.579619
0.610368	0.326333	0.579945
0.610853	0.327085	0.580363
0.611039	0.327345	0.581213
0.61112	0.327535	0.583897
0.612459	0.328525	0.584329
0.612461	0.329654	0.58498
0.612778	0.330427	0.585273
0.613799	0.330491	0.585315
0.613993	0.33052	0.585414
0.614437	0.331943	0.586233
0.614521	0.332403	0.587718
0.614728	0.332724	0.58879
0.61505	0.334323	0.589144
0.61543	0.334367	0.590089
0.616091	0.335689	0.590929
0.616602	0.336538	0.591324
0.618063	0.336713	0.59321
0.619867	0.337381	0.593363
0.621081	0.339073	0.593457
0.62115	0.339435	0.593706
0.621461	0.339795	0.594324
0.621698	0.340057	0.59851
0.621761	0.340613	0.598795
0.622401	0.340721	0.598949
0.622952	0.341244	0.599525
0.624246	0.341582	0.600252
0.624961	0.341992	0.600286
0.625159	0.343096	0.605391
0.627373	0.343311	0.605873
0.62772	0.343579	0.606102
0.628756	0.344035	0.606247
0.628859	0.345397	0.60627
0.631463	0.346869	0.606848
0.632167	0.346893	0.606971
0.632695	0.347109	0.607023
0.632745	0.347247	0.607135
0.63305	0.347483	0.609457
0.635148	0.347977	0.611232
0.635285	0.348092	0.61175
0.636175	0.348859	0.614249
0.636749	0.349825	0.614465
0.63693	0.350847	0.61597
0.637339	0.351097	0.616333
0.638441	0.351272	0.617487
0.638646	0.351685	0.619102
0.638714	0.351743	0.619499
0.639546	0.353934	0.622029
0.640752	0.354259	0.622967
0.64138	0.354954	0.623622
0.641511	0.35633	0.62507
0.643228	0.356714	0.627791
0.643261	0.356878	0.628517
0.643303	0.357124	0.630745
0.643691	0.357776	0.630804
0.643803	0.358847	0.632575
0.64604	0.359048	0.632824
0.651137	0.360238	0.634071
0.651634	0.363165	0.638085
0.654273	0.365307	0.639191
0.654931	0.365848	0.641519
0.655044	0.366361	0.641565
0.656995	0.367417	0.642201
0.657109	0.368203	0.642846
0.658165	0.37003	0.642848
0.659681	0.370254	0.644399
0.661371	0.371802	0.644877
0.664424	0.373002	0.645294
0.664509	0.374083	0.646835
0.66756	0.374093	0.648155
0.667679	0.374966	0.649146
0.667871	0.375117	0.652181
0.673038	0.37937	0.652287
0.673511	0.38401	0.654268
0.678188	0.385186	0.656888
0.678849	0.388968	0.659066
0.685609	0.390592	0.659619
0.688249	0.401105	0.668088
0.697547	0.40658	0.698059

## Sheet: oust_vs.Verr
I	D	Relative Rank
0.528422	0.259178	0.229748
0.571886	0.316285	0.26801
0.580518	0.318374	0.273032
0.58093	0.32603	0.279786
0.590467	0.328339	0.284211
0.590984	0.329803	0.287078
0.593058	0.333899	0.293223
0.599136	0.335223	0.299147
0.602058	0.339963	0.302143
0.607458	0.340116	0.304415
0.609164	0.342745	0.305036
0.610685	0.342755	0.310776
0.611227	0.345371	0.315382
0.611232	0.347566	0.315981
0.612369	0.349166	0.31877
0.612452	0.350889	0.3225
0.615183	0.351319	0.323113
0.61561	0.352105	0.331686
0.6161	0.354556	0.331889
0.616405	0.35463	0.333093
0.617774	0.354997	0.334727
0.623924	0.355576	0.336381
0.624859	0.355813	0.336874
0.626538	0.356078	0.337516
0.629851	0.357109	0.337629
0.634176	0.360179	0.337641
0.635176	0.361993	0.338113
0.636759	0.362298	0.33873
0.637736	0.362521	0.341098
0.637797	0.363212	0.34125
0.639404	0.363627	0.341269
0.640287	0.366866	0.344345
0.641093	0.370136	0.344345
0.642648	0.370368	0.346553
0.6445	0.37181	0.348345
0.64505	0.375586	0.349904
0.647012	0.376801	0.35097
0.647609	0.377156	0.351053
0.648744	0.377671	0.353884
0.648745	0.377716	0.35693
0.649601	0.37812	0.358464
0.651181	0.378925	0.359649
0.65158	0.379132	0.363068
0.65322	0.379313	0.363997
0.654004	0.380158	0.365097
0.65587	0.3804	0.365112
0.656595	0.381359	0.365164
0.656668	0.383364	0.366371
0.659565	0.384258	0.366962
0.660675	0.385009	0.367288
0.660732	0.386393	0.367538
0.661645	0.386394	0.367664
0.662663	0.386645	0.369483
0.663137	0.386817	0.370171
0.663986	0.388062	0.371157
0.66424	0.388207	0.371458
0.664981	0.388365	0.374973
0.66522	0.388657	0.375106
0.666072	0.388693	0.37775
0.666269	0.392563	0.377852
0.666665	0.392783	0.380004
0.667151	0.392802	0.380006
0.667306	0.393154	0.380794
0.66743	0.393602	0.381056
0.66772	0.39524	0.385155
0.6681	0.395522	0.386868
0.668286	0.396605	0.387028
0.669062	0.397616	0.38815
0.669599	0.39773	0.389366
0.669843	0.398826	0.389489
0.670243	0.398882	0.390928
0.670263	0.398928	0.39132
0.670435	0.399393	0.39205
0.671054	0.401184	0.392428
0.671346	0.402504	0.393283
0.67177	0.402858	0.393489
0.672434	0.403515	0.393534
0.674712	0.404619	0.393861
0.674861	0.405379	0.394137
0.676411	0.405814	0.394326
0.676562	0.406068	0.395031
0.676841	0.406259	0.39506
0.677311	0.406697	0.395933
0.67764	0.406748	0.396908
0.678059	0.40696	0.397829
0.678257	0.407102	0.397939
0.679128	0.407222	0.398638
0.67938	0.40761	0.398818
0.679523	0.407918	0.400026
0.679957	0.408009	0.401099
0.680196	0.408514	0.401307
0.681464	0.410017	0.401594
0.681523	0.411011	0.4016
0.682304	0.412124	0.402475
0.682321	0.412651	0.403115
0.682895	0.413774	0.404425
0.682999	0.413999	0.404633
0.683241	0.414409	0.406167
0.683698	0.415295	0.406614
0.683972	0.416319	0.407655
0.684051	0.417969	0.407674
0.684364	0.418058	0.408079
0.684949	0.418071	0.408133
0.685132	0.41818	0.408578
0.685763	0.418193	0.409237
0.686577	0.419461	0.410017
0.687893	0.419645	0.410185
0.688079	0.419853	0.412426
0.688157	0.42037	0.412646
0.688305	0.420407	0.415126
0.688325	0.420571	0.415816
0.689	0.420658	0.416016
0.689574	0.420872	0.416263
0.689628	0.422318	0.417107
0.689841	0.422405	0.417982
0.69069	0.422602	0.418288
0.691101	0.423054	0.420934
0.691173	0.42341	0.421346
0.691382	0.424604	0.422292
0.69156	0.425645	0.423158
0.691943	0.426238	0.423911
0.692516	0.427439	0.424137
0.694237	0.427616	0.425381
0.694555	0.427836	0.426576
0.694583	0.428252	0.426798
0.694589	0.428339	0.426844
0.6946	0.428559	0.427719
0.694601	0.428584	0.427752
0.694985	0.428747	0.428586
0.695054	0.429454	0.428646
0.695417	0.429774	0.428652
0.695863	0.430771	0.428929
0.696468	0.431306	0.429102
0.697032	0.431429	0.429434
0.697675	0.431755	0.430698
0.697883	0.432328	0.430764
0.698292	0.432605	0.43096
0.698888	0.432792	0.431301
0.699227	0.433018	0.432714
0.699628	0.433275	0.433648
0.699934	0.433474	0.434874
0.699954	0.43355	0.434895
0.700014	0.433571	0.435013
0.700115	0.433766	0.435974
0.70051	0.435538	0.436107
0.700609	0.43597	0.436681
0.700741	0.435997	0.436836
0.701918	0.436411	0.437352
0.702056	0.436562	0.438034
0.702368	0.436668	0.438882
0.703397	0.436817	0.44046
0.704177	0.437385	0.440466
0.704607	0.437397	0.440643
0.704895	0.437512	0.442191
0.705065	0.437883	0.442329
0.705435	0.438173	0.443143
0.706173	0.438249	0.443314
0.706373	0.438327	0.444547
0.706457	0.438464	0.446823
0.707525	0.438738	0.447008
0.707711	0.440131	0.44881
0.708593	0.440157	0.448889
0.708825	0.440302	0.450533
0.709105	0.440335	0.450691
0.709822	0.441171	0.451016
0.709827	0.441884	0.45128
0.71043	0.441987	0.45183
0.710516	0.442599	0.452668
0.711497	0.442841	0.452712
0.711571	0.443152	0.453232
0.71183	0.443258	0.454514
0.712124	0.443373	0.454549
0.712234	0.443428	0.45468
0.712437	0.443825	0.455296
0.712828	0.444157	0.455745
0.713063	0.444289	0.455788
0.71329	0.444548	0.457501
0.713608	0.445219	0.457713
0.713678	0.445904	0.457988
0.714059	0.445942	0.458354
0.715164	0.446725	0.458522
0.715243	0.446892	0.459135
0.715385	0.446899	0.461097
0.715445	0.447077	0.461642
0.716269	0.44726	0.461943
0.716838	0.448309	0.462839
0.717198	0.448571	0.464579
0.717901	0.448672	0.465053
0.718206	0.449223	0.465344
0.718434	0.449472	0.466049
0.718751	0.449831	0.466057
0.718995	0.450008	0.467016
0.719209	0.450788	0.467527
0.719726	0.450902	0.46755
0.720183	0.451592	0.467749
0.720324	0.451645	0.467847
0.720324	0.451856	0.467957
0.720363	0.451908	0.468043
0.72047	0.453892	0.468221
0.720841	0.45393	0.468377
0.720919	0.453977	0.468712
0.720932	0.454618	0.46887
0.721208	0.45463	0.468953
0.721233	0.454968	0.468968
0.721699	0.455196	0.469294
0.721805	0.455881	0.470333
0.72194	0.456248	0.470572
0.722892	0.456871	0.470574
0.723078	0.458927	0.470974
0.723392	0.45893	0.472321
0.723702	0.45983	0.472383
0.72422	0.460108	0.472618
0.72446	0.461103	0.472811
0.724617	0.461331	0.473021
0.724974	0.461405	0.473518
0.725426	0.461767	0.47374
0.725569	0.462476	0.473905
0.726095	0.462904	0.474252
0.726148	0.463063	0.474601
0.726175	0.463129	0.475004
0.726222	0.463375	0.475116
0.726563	0.463849	0.475135
0.726872	0.464336	0.475489
0.727206	0.464542	0.475565
0.727696	0.464696	0.475642
0.7278	0.464808	0.475778
0.727942	0.464922	0.477314
0.728496	0.467385	0.477598
0.728744	0.46767	0.478328
0.729015	0.468121	0.478372
0.730615	0.468507	0.478376
0.73075	0.468924	0.479407
0.730973	0.468945	0.479629
0.731209	0.469012	0.480463
0.731326	0.469264	0.481267
0.732023	0.469376	0.482332
0.732037	0.469669	0.482542
0.732545	0.469763	0.482802
0.732772	0.4699	0.484084
0.73305	0.469956	0.485036
0.733292	0.470063	0.485284
0.733559	0.470269	0.48573
0.73359	0.470734	0.485918
0.73442	0.470765	0.486013
0.734583	0.47163	0.486269
0.734674	0.472127	0.487109
0.734691	0.472221	0.487157
0.734692	0.473032	0.487213
0.734781	0.473177	0.487281
0.734958	0.474025	0.487481
0.735031	0.474069	0.48872
0.735215	0.474195	0.488805
0.735596	0.475162	0.488809
0.735957	0.47555	0.488909
0.736159	0.475691	0.488926
0.736412	0.476081	0.489343
0.73656	0.476257	0.489784
0.737101	0.476342	0.489832
0.737249	0.4768	0.489971
0.738175	0.47689	0.490102
0.738373	0.477012	0.491048
0.738543	0.477021	0.492588
0.739997	0.47717	0.492594
0.740521	0.477719	0.493152
0.740817	0.478603	0.49328
0.740823	0.478642	0.493692
0.741	0.478971	0.494166
0.741485	0.47936	0.494665
0.741666	0.479867	0.494756
0.741862	0.479892	0.49481
0.742603	0.481077	0.494854
0.742644	0.481413	0.495141
0.74266	0.481531	0.495322
0.743317	0.481557	0.495669
0.743694	0.481627	0.496881
0.7438	0.48219	0.497043
0.743922	0.482261	0.497342
0.744008	0.482332	0.499635
0.744895	0.48368	0.500377
0.745092	0.483806	0.500471
0.745337	0.483806	0.500648
0.745531	0.484105	0.500764
0.745659	0.484205	0.50098
0.745742	0.484609	0.501818
0.746452	0.485588	0.502506
0.747041	0.48571	0.502566
0.747093	0.486553	0.503229
0.747266	0.486921	0.503722
0.7479	0.487001	0.503778
0.748133	0.48702	0.504048
0.749144	0.48722	0.505032
0.749455	0.48751	0.505304
0.749803	0.487728	0.507046
0.749853	0.487768	0.507381
0.750067	0.487989	0.507426
0.750103	0.488991	0.507516
0.750245	0.489559	0.508324
0.750634	0.490679	0.508524
0.750684	0.490763	0.508769
0.750819	0.490771	0.50896
0.751474	0.490871	0.509611
0.751977	0.490989	0.509636
0.752437	0.491028	0.510154
0.752596	0.491093	0.510559
0.753122	0.491188	0.510609
0.753147	0.491312	0.511825
0.753464	0.49143	0.511852
0.753563	0.491809	0.512833
0.753601	0.491856	0.512904
0.753934	0.491925	0.513238
0.754979	0.491996	0.51417
0.756674	0.492903	0.51423
0.756931	0.493056	0.515024
0.757338	0.493773	0.515548
0.757438	0.493992	0.515575
0.757539	0.496536	0.515637
0.757604	0.49679	0.516188
0.757695	0.497516	0.516336
0.758119	0.498028	0.516494
0.758257	0.498917	0.516779
0.758322	0.499607	0.517242
0.758431	0.499946	0.518649
0.758564	0.500536	0.518953
0.758698	0.501041	0.519425
0.759114	0.501303	0.520834
0.759277	0.501482	0.521377
0.759432	0.50203	0.521689
0.759732	0.502445	0.522426
0.76041	0.503199	0.523306
0.760431	0.503278	0.524004
0.761813	0.503592	0.52425
0.762173	0.504165	0.524484
0.762344	0.504612	0.524507
0.762454	0.504794	0.525817
0.762983	0.504882	0.52633
0.763204	0.505877	0.527287
0.764005	0.50598	0.527941
0.764485	0.506374	0.528617
0.764509	0.506975	0.528906
0.76468	0.506992	0.52895
0.764695	0.507265	0.529149
0.765136	0.507954	0.529546
0.765538	0.508152	0.530012
0.765888	0.508826	0.530026
0.766474	0.50883	0.530999
0.766675	0.509147	0.531687
0.767806	0.509239	0.532438
0.76848	0.509477	0.532529
0.768601	0.509732	0.533751
0.768906	0.50979	0.534421
0.769013	0.510263	0.53557
0.769188	0.510601	0.535591
0.769251	0.511683	0.536479
0.769911	0.512194	0.537294
0.769911	0.513306	0.537331
0.770812	0.513776	0.537672
0.770829	0.514111	0.538393
0.771896	0.514277	0.538393
0.772374	0.514451	0.538801
0.77347	0.515122	0.539391
0.77421	0.515143	0.539537
0.774351	0.515519	0.539877
0.774937	0.515571	0.540123
0.775155	0.515664	0.540761
0.776003	0.516647	0.54089
0.77604	0.516989	0.541322
0.776067	0.517997	0.543106
0.776643	0.518396	0.543303
0.776707	0.518611	0.544565
0.777225	0.519174	0.544575
0.777767	0.519274	0.545145
0.778043	0.519366	0.545363
0.778295	0.519434	0.54544
0.778296	0.519588	0.545444
0.778632	0.519797	0.545675
0.780231	0.521162	0.546344
0.780539	0.5214	0.546482
0.780621	0.521405	0.546635
0.780784	0.522055	0.547523
0.782748	0.522177	0.548535
0.782831	0.522507	0.548608
0.783012	0.522578	0.550024
0.783131	0.523227	0.550716
0.783312	0.523642	0.551897
0.78375	0.523951	0.552333
0.78393	0.524715	0.553443
0.785908	0.52485	0.553878
0.786031	0.524976	0.554175
0.786484	0.525502	0.555075
0.7866	0.528632	0.555456
0.787497	0.529163	0.555917
0.78797	0.529506	0.556183
0.788177	0.530243	0.556807
0.788363	0.531488	0.557052
0.788826	0.531497	0.557447
0.788921	0.532014	0.558079
0.789061	0.532347	0.558597
0.791071	0.532641	0.559551
0.791719	0.532859	0.559615
0.791827	0.532884	0.559792
0.793958	0.533729	0.561103
0.793968	0.534038	0.561295
0.794647	0.535564	0.561399
0.794985	0.53564	0.561727
0.795088	0.536138	0.561868
0.795248	0.536532	0.561883
0.795502	0.537925	0.562008
0.795515	0.538004	0.562949
0.795763	0.53846	0.563226
0.796086	0.538461	0.565469
0.79694	0.538901	0.565608
0.797238	0.539935	0.565853
0.797739	0.540951	0.566462
0.798355	0.54129	0.567275
0.798531	0.541966	0.567556
0.79869	0.542123	0.568662
0.799022	0.542187	0.569308
0.799145	0.542761	0.569547
0.799592	0.543146	0.571368
0.800386	0.54335	0.573495
0.800531	0.544531	0.576062
0.800625	0.544681	0.576253
0.801591	0.545072	0.576403
0.80194	0.545897	0.576719
0.802244	0.546333	0.577509
0.8029	0.547246	0.578112
0.803709	0.548342	0.578542
0.803724	0.548594	0.578584
0.804185	0.549711	0.580677
0.804732	0.549789	0.581629
0.805952	0.551319	0.581635
0.806166	0.551332	0.582408
0.806622	0.551394	0.585163
0.806663	0.551543	0.585895
0.807575	0.551837	0.586699
0.808077	0.552125	0.587065
0.808104	0.552465	0.587582
0.808318	0.552491	0.588981
0.808394	0.552553	0.589198
0.808929	0.553557	0.589241
0.809784	0.554962	0.591185
0.809791	0.555078	0.593172
0.810583	0.555228	0.595415
0.810645	0.556191	0.595976
0.812586	0.556636	0.59603
0.812872	0.556832	0.596035
0.812996	0.556968	0.597926
0.813088	0.557902	0.597926
0.813177	0.558585	0.598816
0.813473	0.558837	0.598874
0.814647	0.559095	0.601653
0.815496	0.560564	0.602452
0.816588	0.561001	0.602919
0.816874	0.561349	0.60294
0.817061	0.56313	0.604235
0.820056	0.564733	0.604732
0.820501	0.564921	0.605196
0.821446	0.564961	0.605499
0.822066	0.565289	0.607547
0.822999	0.565852	0.608334
0.823161	0.565939	0.609825
0.823409	0.566585	0.609968
0.823874	0.569259	0.610677
0.825987	0.569742	0.610891
0.826533	0.573842	0.612779
0.826711	0.574052	0.613642
0.826786	0.576167	0.614072
0.828108	0.576962	0.617458
0.83072	0.577706	0.618599
0.831313	0.582423	0.619919
0.832042	0.582716	0.620441
0.832082	0.583979	0.620905
0.832556	0.583993	0.622607
0.832562	0.588086	0.624761
0.83319	0.592466	0.628613
0.834574	0.592889	0.628771
0.83514	0.595296	0.629082
0.839732	0.59579	0.632334
0.840324	0.599747	0.632552
0.842824	0.600062	0.634843
0.84375	0.601372	0.634992
0.847898	0.602048	0.635932
0.848174	0.606735	0.637491
0.848467	0.608056	0.637715
0.848524	0.612922	0.646897
0.84885	0.614576	0.653408
0.849115	0.615404	0.655324
0.85054	0.617166	0.656414
0.851673	0.617476	0.662172
0.855774	0.618439	0.666394
0.858545	0.61887	0.667963
0.858729	0.619681	0.673066
0.861744	0.62149	0.673303
0.866545	0.627228	0.675962
0.867015	0.627971	0.679544
0.868041	0.635707	0.686036
0.868717	0.637238	0.691018
0.873125	0.644629	0.696244
0.875379	0.65197	0.703904
0.882165	0.654348	0.71102

## Sheet: cladeA_vs_cladeB
I	D	Relative Rank
0.301225	0.0996088	8.31495e-06
0.31204	0.100571	1.24724e-05
0.323252	0.10737	1.45512e-05
0.331046	0.110442	1.66299e-05
0.339804	0.112173	1.66299e-05
0.341853	0.114414	1.87086e-05
0.344765	0.11526	0.117085
0.345408	0.119301	0.13801
0.347229	0.120546	0.143154
0.347344	0.122749	0.150627
0.348891	0.12483	0.155978
0.348911	0.125462	0.156591
0.363147	0.126115	0.156953
0.363687	0.126282	0.160319
0.367998	0.128066	0.169633
0.369953	0.128522	0.182191
0.370018	0.129219	0.192165
0.372837	0.134025	0.195622
0.374357	0.137589	0.198243
0.374438	0.138838	0.200006
0.381069	0.139462	0.202384
0.381171	0.139651	0.204417
0.38135	0.141278	0.204916
0.381591	0.141698	0.20681
0.382622	0.142477	0.207107
0.38301	0.143237	0.208398
0.383454	0.143401	0.213967
0.383713	0.144563	0.214164
0.384697	0.144674	0.214725
0.386477	0.145484	0.217309
0.386872	0.145487	0.218028
0.386957	0.146222	0.218261
0.388077	0.147111	0.218687
0.388551	0.147605	0.218885
0.388727	0.148447	0.219866
0.389496	0.148879	0.220602
0.389812	0.148954	0.23295
0.39031	0.149503	0.232983
0.390566	0.149791	0.234517
0.393104	0.15026	0.235579
0.393195	0.150867	0.235594
0.393438	0.152435	0.236336
0.393544	0.152857	0.237155
0.393895	0.153208	0.239776
0.394729	0.153447	0.241464
0.395179	0.153942	0.241732
0.395344	0.154663	0.241743
0.395489	0.154906	0.242668
0.396384	0.155269	0.24421
0.396846	0.155272	0.244647
0.397965	0.15537	0.245657
0.398068	0.156047	0.247869
0.398888	0.156173	0.247989
0.399729	0.156675	0.248085
0.401257	0.156688	0.25043
0.401564	0.156715	0.251818
0.401681	0.158079	0.252174
0.401766	0.158141	0.253355
0.402023	0.158207	0.254161
0.402034	0.158576	0.25773
0.402277	0.158988	0.262179
0.402504	0.159299	0.264804
0.404035	0.159747	0.266205
0.405924	0.159955	0.266237
0.407257	0.159973	0.269128
0.409377	0.160651	0.269797
0.409783	0.161067	0.269964
0.410163	0.161181	0.270504
0.410166	0.161715	0.273092
0.410964	0.161903	0.274682
0.411136	0.162151	0.274834
0.411143	0.162357	0.275639
0.411521	0.162484	0.276038
0.41166	0.162674	0.279303
0.41188	0.162836	0.279752
0.412263	0.162875	0.280351
0.412934	0.163398	0.280719
0.413374	0.163932	0.283239
0.41384	0.164005	0.285943
0.413883	0.164223	0.28682
0.414073	0.165131	0.287853
0.414137	0.165415	0.289757
0.414138	0.165586	0.293717
0.414679	0.166454	0.29437
0.415571	0.166565	0.298596
0.415699	0.166782	0.30012
0.41602	0.166882	0.300877
0.416112	0.166902	0.301538
0.417081	0.167009	0.304338
0.417824	0.167337	0.308032
0.417847	0.167365	0.310453
0.417939	0.167582	0.31199
0.419174	0.167904	0.317897
0.419605	0.167961	0.318068
0.41992	0.168069	0.318519
0.420251	0.168595	0.318602
0.420384	0.16869	0.320868
0.420854	0.168798	0.322167
0.42179	0.168805	0.324445
0.422014	0.168894	0.324826
0.422838	0.169177	0.329894
0.422854	0.169448	0.331582
0.422918	0.169824	0.331663
0.423513	0.170324	0.332949
0.423742	0.170597	0.336976
0.423752	0.170686	0.33723
0.424311	0.170832	0.337595
0.424632	0.170967	0.338606
0.424733	0.171039	0.344825
0.425026	0.171114	0.346332
0.425578	0.171126	0.347511
0.425758	0.171142	0.351664
0.42579	0.171303	0.353257
0.426005	0.171358	0.353876
0.426089	0.171531	0.356229
0.426103	0.171753	0.358807
0.426708	0.172006	0.358923
0.426969	0.172405	0.35978
0.427466	0.172967	0.360102
0.427901	0.173262	0.360632
0.428407	0.173893	0.360965
0.428544	0.174201	0.361364
0.428831	0.174495	0.362707
0.429043	0.174799	0.365359
0.429542	0.174935	0.366899
0.430025	0.175039	0.367209
0.430283	0.175208	0.375393
0.430356	0.175801	0.381465
0.430435	0.175937	0.383465
0.430453	0.176169	0.384764
0.43102	0.176222	0.386442
0.431418	0.176431	0.386693
0.431454	0.176639	0.388204
0.431581	0.177861	0.389711
0.432248	0.177904	0.390439
0.432267	0.178027	0.390805
0.432319	0.178085	0.394039
0.432329	0.178794	0.398056
0.432448	0.178813	0.400831
0.432918	0.178819	0.401415
0.433055	0.179668	0.401485
0.434196	0.179785	0.40224
0.434199	0.180365	0.405703
0.435054	0.180475	0.406955
0.435723	0.180522	0.407975
0.435834	0.180733	0.412584
0.435955	0.180745	0.413839
0.43625	0.180824	0.41396
0.436275	0.181	0.414145
0.436346	0.181203	0.414353
0.436545	0.181209	0.414646
0.43692	0.181774	0.415943
0.436953	0.182005	0.416958
0.437562	0.182272	0.417055
0.437626	0.182398	0.41713
0.437858	0.182696	0.418812
0.437899	0.182725	0.42008
0.438812	0.183003	0.420192
0.439604	0.183123	0.420811
0.440008	0.183155	0.422502
0.44133	0.183523	0.424412
0.442138	0.183796	0.424842
0.442877	0.183891	0.425857
0.443161	0.184141	0.427048
0.443247	0.184295	0.427337
0.443674	0.184873	0.427904
0.444049	0.18561	0.430182
0.444229	0.185614	0.432631
0.444239	0.185902	0.436101
0.444336	0.185911	0.437013
0.444489	0.186721	0.440564
0.44484	0.186766	0.443135
0.445311	0.187107	0.443495
0.445592	0.187139	0.444621
0.446219	0.187217	0.444775
0.446231	0.187279	0.444939
0.446293	0.187342	0.445029
0.446521	0.187391	0.445129
0.447346	0.187551	0.445324
0.447533	0.187666	0.445501
0.447562	0.187816	0.446925
0.447591	0.188399	0.447191
0.447641	0.188753	0.450388
0.448123	0.188805	0.452036
0.448233	0.189243	0.453215
0.448318	0.189297	0.455206
0.448677	0.189691	0.455429
0.449101	0.189975	0.456973
0.449617	0.190793	0.457108
0.449649	0.190815	0.457142
0.449702	0.190953	0.45804
0.449908	0.190974	0.462846
0.449919	0.191001	0.464864
0.450224	0.191206	0.466756
0.450419	0.191418	0.466853
0.450589	0.191818	0.466939
0.450708	0.192016	0.467084
0.450801	0.192101	0.467968
0.451092	0.192541	0.468099
0.451458	0.192642	0.471127
0.451982	0.192666	0.471676
0.452263	0.19272	0.475603
0.452305	0.192741	0.478993
0.45285	0.192758	0.48133
0.453277	0.192873	0.48187
0.453282	0.192987	0.483153
0.453282	0.193291	0.48349
0.453293	0.193613	0.483614
0.453356	0.193649	0.483797
0.453567	0.193769	0.487811
0.453779	0.19416	0.489266
0.453794	0.194229	0.490038
0.453798	0.194685	0.490848
0.453952	0.194714	0.492397
0.454143	0.194978	0.492534
0.454588	0.195047	0.494
0.455404	0.195264	0.495228
0.455625	0.195339	0.495588
0.455782	0.195352	0.495954
0.455824	0.195355	0.496268
0.455824	0.195501	0.496475
0.455824	0.195601	0.49944
0.455824	0.19585	0.499978
0.455824	0.195869	0.500517
0.455824	0.195869	0.501394
0.455888	0.195869	0.502254
0.456143	0.195869	0.502306
0.456143	0.195869	0.503252
0.456143	0.195869	0.504699
0.456166	0.195905	0.506381
0.456187	0.196153	0.506774
0.456305	0.196153	0.506944
0.456432	0.196153	0.508229
0.45657	0.196282	0.509603
0.456755	0.196383	0.510611
0.4569	0.196443	0.510779
0.457096	0.196477	0.512912
0.457126	0.196677	0.513253
0.457213	0.196712	0.513899
0.45746	0.196841	0.514197
0.457481	0.19689	0.514492
0.457943	0.197271	0.516207
0.457972	0.197323	0.516916
0.45827	0.197386	0.520901
0.458311	0.197534	0.52115
0.458316	0.197582	0.524326
0.458671	0.197949	0.524528
0.459093	0.198041	0.527018
0.459166	0.198233	0.527332
0.45934	0.19835	0.528559
0.459702	0.198445	0.528881
0.459782	0.198573	0.531538
0.459875	0.198618	0.53615
0.4599	0.198625	0.536497
0.460118	0.198659	0.538807
0.460346	0.199016	0.538844
0.460527	0.199018	0.540879
0.460791	0.199045	0.541079
0.461318	0.199048	0.541156
0.461436	0.199254	0.541324
0.461857	0.19945	0.542709
0.462038	0.199477	0.54337
0.462058	0.199503	0.543413
0.462177	0.199768	0.543657
0.462244	0.200017	0.545417
0.462667	0.200189	0.54728
0.46295	0.200259	0.547392
0.463162	0.200276	0.549221
0.463239	0.200305	0.549639
0.463259	0.200787	0.551396
0.463789	0.20085	0.553924
0.464273	0.201266	0.555347
0.464287	0.201903	0.558023
0.464676	0.201942	0.559634
0.464685	0.202187	0.559865
0.464856	0.202234	0.56155
0.465182	0.202339	0.562022
0.465214	0.202511	0.56281
0.465225	0.202587	0.563157
0.465408	0.202781	0.56412
0.465819	0.202839	0.57173
0.466003	0.202974	0.573757
0.46621	0.202987	0.57459
0.466319	0.203057	0.575106
0.467222	0.203058	0.576031
0.467366	0.203105	0.576636
0.467465	0.203337	0.578877
0.467646	0.203513	0.580201
0.467654	0.203667	0.580856
0.467739	0.203689	0.580972
0.467774	0.203703	0.582221
0.468253	0.203706	0.582323
0.468285	0.203838	0.583475
0.468424	0.203859	0.583903
0.468465	0.203982	0.584096
0.468486	0.204051	0.585674
0.468556	0.204138	0.586107
0.468814	0.204266	0.587298
0.468988	0.204325	0.590343
0.469207	0.204383	0.590773
0.469493	0.20455	0.591578
0.469615	0.204755	0.59221
0.469713	0.204782	0.592549
0.46987	0.204965	0.59295
0.47	0.204972	0.593432
0.470285	0.20507	0.593964
0.470371	0.205448	0.594176
0.47055	0.20545	0.594234
0.470889	0.205479	0.595166
0.471005	0.205495	0.595297
0.471534	0.205629	0.595409
0.471575	0.205897	0.59587
0.47196	0.206037	0.597793
0.472368	0.206115	0.598843
0.472617	0.206296	0.599261
0.473198	0.206302	0.600477
0.473292	0.206402	0.600907
0.473692	0.206445	0.601206
0.473849	0.206493	0.601568
0.474	0.206769	0.603582
0.47402	0.206925	0.604185
0.474041	0.207309	0.604237
0.474094	0.207387	0.605564
0.474992	0.207691	0.606025
0.475086	0.207737	0.60801
0.475133	0.207767	0.609164
0.475672	0.207844	0.609324
0.476248	0.207938	0.611382
0.47687	0.20816	0.617807
0.477122	0.208552	0.618009
0.477184	0.208962	0.618626
0.477268	0.209259	0.619728
0.477404	0.209331	0.620302
0.477594	0.209958	0.62289
0.477689	0.209989	0.623351
0.477717	0.210007	0.623549
0.47825	0.21011	0.624592
0.478286	0.210591	0.625923
0.478761	0.21064	0.626318
0.479025	0.210744	0.626361
0.479058	0.210819	0.627022
0.479101	0.210961	0.627586
0.479315	0.21101	0.627744
0.479363	0.211045	0.630612
0.479527	0.211095	0.631236
0.479696	0.211438	0.632381
0.479778	0.211461	0.633252
0.479801	0.211473	0.635784
0.479891	0.211758	0.637011
0.479961	0.211809	0.638171
0.480042	0.212157	0.639532
0.480309	0.212731	0.640104
0.480336	0.212843	0.640488
0.48042	0.213177	0.641168
0.480427	0.213303	0.641898
0.480444	0.213474	0.644877
0.480589	0.213976	0.646845
0.481147	0.214014	0.647197
0.481266	0.214114	0.647695
0.481324	0.214349	0.647712
0.481766	0.214447	0.648695
0.481986	0.214552	0.648899
0.482179	0.214562	0.649518
0.482333	0.214719	0.650429
0.48284	0.214903	0.651934
0.482928	0.214908	0.652418
0.48307	0.214964	0.654389
0.48349	0.214988	0.654455
0.48364	0.215007	0.655653
0.483869	0.215056	0.65605
0.483935	0.215162	0.657268
0.484657	0.215214	0.657509
0.484913	0.215357	0.659347
0.485105	0.215509	0.660434
0.485409	0.215547	0.660918
0.485495	0.21574	0.661563
0.485678	0.215897	0.663118
0.485897	0.216455	0.663197
0.486139	0.216474	0.665259
0.48622	0.2167	0.666047
0.486241	0.217272	0.66916
0.486509	0.217743	0.66972
0.486512	0.217817	0.67037
0.486892	0.218106	0.671931
0.487561	0.218197	0.672852
0.488024	0.218393	0.674093
0.488115	0.218657	0.676983
0.488216	0.218776	0.679573
0.48919	0.218823	0.679654
0.489833	0.218828	0.680444
0.489865	0.218953	0.680766
0.490723	0.219254	0.68107
0.491063	0.219395	0.682853
0.491149	0.219433	0.683219
0.491313	0.219532	0.684329
0.491408	0.219918	0.684458
0.491431	0.220016	0.684504
0.491464	0.220061	0.684884
0.491618	0.220403	0.686424
0.4917	0.220427	0.686557
0.491739	0.220719	0.68716
0.492067	0.220779	0.687572
0.492378	0.221146	0.687836
0.49252	0.221242	0.691742
0.492696	0.221416	0.692289
0.49327	0.221547	0.693033
0.493764	0.221652	0.695405
0.493997	0.221695	0.696808
0.494104	0.221939	0.69688
0.494131	0.222065	0.697417
0.494338	0.222219	0.698213
0.494404	0.222369	0.699593
0.495219	0.222704	0.699922
0.495384	0.222992	0.704755
0.495494	0.223245	0.705104
0.495811	0.223686	0.706422
0.496013	0.223929	0.706727
0.496228	0.22399	0.70769
0.496293	0.224846	0.707873
0.496387	0.225037	0.708837
0.496641	0.225305	0.7124
0.496856	0.225407	0.715263
0.497901	0.22557	0.715365
0.497924	0.225722	0.715545
0.49799	0.225791	0.716113
0.498208	0.225833	0.717869
0.498274	0.226243	0.719223
0.498494	0.226422	0.719252
0.498503	0.226814	0.720295
0.498599	0.228548	0.720509
0.499672	0.228685	0.722322
0.499902	0.228751	0.723
0.500612	0.229178	0.724257
0.501065	0.229542	0.726295
0.503126	0.229582	0.727452
0.504257	0.229823	0.728151
0.504546	0.230401	0.728856
0.50482	0.230589	0.731045
0.505369	0.230696	0.731768
0.505606	0.230764	0.732279
0.505789	0.231461	0.732722
0.506054	0.231612	0.732784
0.508909	0.233048	0.733408
0.509407	0.233555	0.734395
0.510542	0.234125	0.735472
0.511118	0.234237	0.735564
0.511193	0.234536	0.740998
0.511342	0.234638	0.743361
0.512344	0.235503	0.746614
0.513047	0.23582	0.746982
0.513583	0.236556	0.747255
0.514042	0.236846	0.747693
0.51422	0.237116	0.751711
0.516395	0.237456	0.751819
0.518184	0.237714	0.752106
0.518729	0.238047	0.753742
0.520172	0.238209	0.754012
0.520364	0.239619	0.755066
0.521632	0.240102	0.75887
0.522586	0.240474	0.759513
0.522694	0.240809	0.760182
0.522911	0.241019	0.761766
0.523128	0.242111	0.764963
0.524611	0.242623	0.766389
0.52478	0.243949	0.768921
0.52558	0.24486	0.769615
0.526689	0.245454	0.774286
0.5295	0.246528	0.774288
0.529865	0.24681	0.774785
0.530188	0.246904	0.776055
0.530785	0.248002	0.777373
0.532898	0.250617	0.777851
0.532974	0.251699	0.778078
0.533112	0.252227	0.779726
0.533807	0.253267	0.782061
0.537594	0.25411	0.782562
0.538657	0.257542	0.784121
0.540677	0.258059	0.785167
0.541282	0.259631	0.787012
0.542399	0.260312	0.788224
0.547138	0.260473	0.792546
0.548016	0.260786	0.795234
0.548309	0.261804	0.800198
0.54869	0.264587	0.805075
0.552322	0.26472	0.805526
0.552546	0.266402	0.806923
0.553671	0.269566	0.816745
0.553918	0.271576	0.819987
0.555784	0.272803	0.821033
0.55689	0.274087	0.829169
0.559702	0.274261	0.842477
0.560469	0.277215	0.842766
0.569903	0.279491	0.850433
0.574269	0.280213	0.851283
0.589114	0.282652	0.853281
0.595105	0.298608	0.860224
0.600166	0.299636	0.869197
0.601858	0.302844	0.875972
0.61503	0.304845	0.877238
0.623016	0.325561	0.920869

## Sheet: cladeB_vs_cladeA
I	D	Relative Rank
0.376363	0.170778	0.221086
0.40075	0.186943	0.230347
0.429281	0.217567	0.236199
0.433059	0.217693	0.247732
0.457962	0.218649	0.251334
0.46169	0.224408	0.258314
0.46226	0.229416	0.270666
0.464561	0.232258	0.270903
0.473955	0.235051	0.270978
0.474958	0.235746	0.287544
0.48103	0.23922	0.289847
0.481638	0.240324	0.293963
0.483731	0.240472	0.296445
0.484045	0.243937	0.303354
0.501691	0.250165	0.307462
0.503418	0.252762	0.31184
0.503735	0.25426	0.312064
0.504724	0.254845	0.31254
0.505501	0.256472	0.315708
0.508223	0.258539	0.315941
0.510045	0.259251	0.316675
0.510944	0.26007	0.316875
0.513204	0.260758	0.318579
0.51434	0.264285	0.319359
0.514644	0.265509	0.320284
0.514846	0.265701	0.320839
0.521478	0.265948	0.321011
0.522935	0.266841	0.325686
0.52347	0.267149	0.325948
0.525349	0.268367	0.328651
0.527346	0.271273	0.329476
0.527746	0.271737	0.330025
0.52956	0.272064	0.332245
0.529966	0.273258	0.333255
0.530224	0.275913	0.334481
0.53154	0.277453	0.336824
0.532239	0.278458	0.338086
0.532898	0.279975	0.339504
0.533017	0.281551	0.339984
0.533679	0.282458	0.343599
0.535396	0.28336	0.34574
0.53753	0.285628	0.347484
0.537606	0.285634	0.349328
0.539102	0.286432	0.35066
0.539226	0.286698	0.352099
0.541765	0.287311	0.352841
0.542827	0.288105	0.353309
0.543141	0.290032	0.353776
0.543565	0.292613	0.353855
0.547438	0.29457	0.35662
0.548003	0.297487	0.35793
0.550151	0.297853	0.359836
0.5525	0.299013	0.361131
0.555599	0.299581	0.361904
0.558265	0.300213	0.362278
0.558747	0.302511	0.362914
0.559471	0.302646	0.365228
0.560399	0.302811	0.365802
0.561248	0.302853	0.368521
0.562215	0.303185	0.369435
0.562326	0.303616	0.373761
0.562393	0.303957	0.376445
0.562485	0.304385	0.377048
0.562757	0.304754	0.378029
0.562923	0.305216	0.3789
0.563615	0.305891	0.379704
0.564516	0.306672	0.380097
0.564638	0.307359	0.380336
0.566656	0.307514	0.383546
0.566693	0.308054	0.384097
0.567651	0.310138	0.384777
0.568158	0.311178	0.385371
0.568435	0.311263	0.385608
0.570452	0.311464	0.385797
0.571318	0.312179	0.387148
0.572737	0.31367	0.387803
0.573226	0.313759	0.387886
0.57325	0.315224	0.388498
0.573484	0.315561	0.388641
0.57423	0.31576	0.389073
0.57489	0.31584	0.390377
0.575359	0.316116	0.391285
0.575932	0.316995	0.391593
0.576061	0.317563	0.393366
0.576068	0.317999	0.394191
0.576512	0.3187	0.396465
0.576839	0.319059	0.39669
0.577605	0.319066	0.396808
0.577691	0.319133	0.397411
0.57771	0.319275	0.400032
0.578185	0.3197	0.400165
0.578405	0.319863	0.404337
0.580066	0.319902	0.405167
0.581122	0.320349	0.405371
0.58282	0.320651	0.405597
0.582834	0.321084	0.406585
0.584104	0.322043	0.408204
0.584341	0.322809	0.408306
0.584365	0.323063	0.408495
0.586172	0.323816	0.408892
0.588955	0.3243	0.409121
0.589617	0.325049	0.409869
0.591137	0.32512	0.409936
0.591617	0.32525	0.410279
0.591893	0.325854	0.410628
0.593137	0.326316	0.410736
0.593829	0.326516	0.412632
0.59404	0.326519	0.412892
0.594164	0.326822	0.413062
0.594443	0.327611	0.41317
0.594453	0.328184	0.413523
0.594983	0.328813	0.413607
0.596563	0.329046	0.414299
0.596975	0.329849	0.415523
0.597205	0.33006	0.416024
0.597864	0.330355	0.416413
0.597927	0.331522	0.417654
0.598621	0.33203	0.41766
0.599049	0.332876	0.418348
0.599152	0.333296	0.418602
0.599843	0.333409	0.419394
0.600667	0.333939	0.42015
0.600697	0.334041	0.422057
0.600918	0.334204	0.422312
0.601177	0.334471	0.42321
0.601526	0.334694	0.423229
0.602827	0.335229	0.423959
0.603293	0.335278	0.42411
0.603624	0.335441	0.424647
0.60363	0.335607	0.426753
0.604289	0.335802	0.427863
0.60445	0.335881	0.427898
0.605112	0.335942	0.428869
0.605711	0.335996	0.429679
0.606634	0.336172	0.43028
0.607073	0.336195	0.430293
0.607468	0.336385	0.430835
0.607578	0.336905	0.431421
0.607829	0.339411	0.431631
0.607837	0.339724	0.433226
0.608945	0.340773	0.433519
0.609559	0.341213	0.434758
0.610674	0.341294	0.435346
0.610973	0.341572	0.435498
0.612077	0.343549	0.435695
0.612257	0.344525	0.436585
0.612387	0.344559	0.436745
0.613128	0.345084	0.437791
0.613757	0.34551	0.43824
0.614215	0.345967	0.438483
0.61483	0.346197	0.438865
0.614861	0.346998	0.438978
0.615458	0.34735	0.438992
0.615937	0.347752	0.439194
0.616628	0.349281	0.439298
0.616808	0.350034	0.440304
0.617284	0.35013	0.44047
0.617964	0.350287	0.440973
0.618751	0.350402	0.441293
0.618993	0.350788	0.441649
0.619068	0.351063	0.442771
0.620553	0.351182	0.443713
0.620982	0.35146	0.444266
0.621272	0.352282	0.44449
0.621358	0.35251	0.44453
0.62155	0.352972	0.444777
0.621659	0.353952	0.444856
0.621854	0.353981	0.445704
0.622231	0.354137	0.446871
0.622431	0.354187	0.447363
0.623329	0.354237	0.448066
0.624185	0.35443	0.449375
0.624577	0.354627	0.449739
0.624766	0.35514	0.4498
0.625227	0.356327	0.449824
0.625495	0.356485	0.451993
0.625843	0.356624	0.452207
0.625894	0.356912	0.452521
0.625899	0.357025	0.452548
0.626041	0.357071	0.453022
0.626076	0.357904	0.453024
0.626107	0.357981	0.453695
0.627034	0.35939	0.455009
0.627518	0.360201	0.455279
0.62774	0.360643	0.455928
0.628024	0.360691	0.456007
0.628274	0.360908	0.456591
0.628424	0.361052	0.457038
0.62915	0.361271	0.457356
0.629727	0.361836	0.457426
0.630154	0.362213	0.45885
0.630371	0.363096	0.459015
0.630411	0.363481	0.459563
0.630683	0.364148	0.459667
0.631021	0.364161	0.460432
0.631168	0.364207	0.460574
0.631379	0.36445	0.461642
0.631937	0.364845	0.462677
0.633521	0.365867	0.463097
0.633754	0.365894	0.463945
0.634298	0.36605	0.464072
0.635052	0.366492	0.464762
0.635309	0.36664	0.464908
0.635876	0.366646	0.464995
0.636006	0.36804	0.465432
0.636519	0.368434	0.465631
0.636946	0.369052	0.466745
0.637434	0.369697	0.466937
0.637805	0.370217	0.466997
0.637807	0.370538	0.468248
0.639582	0.370898	0.468502
0.63969	0.37128	0.470909
0.640135	0.371424	0.471001
0.64064	0.37151	0.47129
0.640805	0.372245	0.472651
0.641296	0.372375	0.473198
0.642575	0.372619	0.473747
0.642701	0.373504	0.473749
0.642716	0.373643	0.47537
0.642829	0.374732	0.476066
0.64458	0.375294	0.478467
0.645118	0.3759	0.478852
0.645537	0.376163	0.47902
0.645615	0.376432	0.479083
0.645889	0.376988	0.479241
0.645893	0.377069	0.479544
0.645917	0.377088	0.479987
0.646083	0.377632	0.480128
0.64649	0.377826	0.48065
0.646995	0.377843	0.480752
0.647001	0.378121	0.481172
0.647441	0.378422	0.481178
0.648519	0.378768	0.481328
0.649912	0.379072	0.481906
0.650219	0.37943	0.482434
0.650934	0.380255	0.482872
0.651744	0.380811	0.482995
0.652078	0.38156	0.483471
0.652328	0.382228	0.48354
0.652444	0.383732	0.483666
0.652526	0.38465	0.484026
0.652559	0.385892	0.484415
0.652835	0.385895	0.484496
0.65311	0.386052	0.484884
0.653535	0.386203	0.485791
0.653784	0.38653	0.487712
0.654147	0.386862	0.488851
0.654684	0.387194	0.489566
0.65494	0.387428	0.489767
0.655745	0.387448	0.490275
0.656047	0.387534	0.49132
0.657028	0.38757	0.492202
0.657274	0.387593	0.492353
0.657878	0.387831	0.492403
0.659006	0.388179	0.492453
0.659251	0.388289	0.492551
0.660013	0.388866	0.493977
0.66071	0.388961	0.49469
0.661196	0.389644	0.495216
0.661479	0.389677	0.495675
0.661512	0.389911	0.497003
0.661972	0.390982	0.49708
0.66263	0.391309	0.497598
0.662665	0.391822	0.499041
0.66279	0.391856	0.499396
0.66285	0.392228	0.499471
0.663042	0.39223	0.499637
0.664642	0.392274	0.499816
0.665787	0.392996	0.499964
0.665868	0.39364	0.500192
0.666206	0.393795	0.500552
0.666427	0.394254	0.500579
0.667019	0.395091	0.502144
0.667118	0.39582	0.502614
0.667213	0.395845	0.503213
0.667387	0.396649	0.503525
0.66788	0.396785	0.503695
0.667944	0.396969	0.503801
0.668678	0.397122	0.505778
0.668794	0.397346	0.505857
0.669	0.397592	0.506202
0.669798	0.397745	0.506206
0.66991	0.397893	0.506271
0.670085	0.398039	0.507518
0.670175	0.398319	0.507588
0.671813	0.398529	0.508459
0.671821	0.399025	0.508553
0.672188	0.399268	0.508653
0.672454	0.399546	0.509012
0.672951	0.400139	0.509547
0.673377	0.400346	0.510073
0.67376	0.400352	0.510135
0.67422	0.40068	0.510337
0.674492	0.401172	0.510511
0.674805	0.402084	0.511102
0.675422	0.402712	0.511954
0.675488	0.403845	0.5127
0.675818	0.40419	0.512804
0.676831	0.404206	0.513047
0.676997	0.404579	0.514403
0.677095	0.404716	0.514683
0.677472	0.404813	0.514964
0.677584	0.405518	0.515244
0.677681	0.406149	0.515456
0.678856	0.406943	0.515606
0.678932	0.407593	0.515689
0.680352	0.408258	0.516072
0.680445	0.410283	0.517531
0.681305	0.411104	0.518795
0.682418	0.411445	0.519063
0.682614	0.411468	0.519429
0.683832	0.411626	0.520335
0.684461	0.411816	0.521724
0.684685	0.412273	0.521813
0.684898	0.412298	0.522231
0.685594	0.412362	0.522424
0.686129	0.413649	0.523044
0.686146	0.414187	0.523626
0.686429	0.415213	0.525775
0.686561	0.415363	0.52585
0.686578	0.41587	0.526043
0.686583	0.415996	0.527894
0.686906	0.416091	0.528419
0.687154	0.416111	0.530132
0.687258	0.416558	0.530166
0.688307	0.417022	0.530714
0.688945	0.417498	0.530991
0.689433	0.418144	0.531675
0.690192	0.418203	0.531812
0.690733	0.418889	0.532074
0.691389	0.419724	0.532465
0.691759	0.420642	0.533271
0.691855	0.42099	0.533756
0.692731	0.421686	0.534306
0.693206	0.421851	0.535107
0.69335	0.422137	0.536281
0.693468	0.422153	0.536502
0.694319	0.422448	0.536722
0.694678	0.423527	0.536747
0.695075	0.424405	0.538113
0.696488	0.425168	0.538333
0.697286	0.425502	0.538853
0.697958	0.427122	0.53895
0.698721	0.427138	0.539123
0.698739	0.42729	0.539374
0.699252	0.427846	0.54116
0.700629	0.42789	0.541276
0.70212	0.428328	0.541335
0.70272	0.428923	0.541538
0.703039	0.430334	0.542264
0.703598	0.430903	0.542299
0.703826	0.43091	0.542378
0.703854	0.431514	0.54259
0.703953	0.432275	0.543353
0.705775	0.432574	0.543844
0.705842	0.433016	0.54391
0.705843	0.433149	0.544869
0.706055	0.433359	0.544896
0.706552	0.43383	0.546999
0.706916	0.434032	0.547182
0.707832	0.434621	0.549716
0.708069	0.435957	0.550995
0.708095	0.436151	0.550995
0.709331	0.436373	0.551084
0.709865	0.437093	0.551267
0.711024	0.43759	0.551622
0.711414	0.437624	0.553034
0.711501	0.438348	0.554069
0.712104	0.440246	0.555327
0.713579	0.440356	0.556568
0.71362	0.440554	0.55685
0.714932	0.44174	0.557019
0.715148	0.442027	0.560902
0.715809	0.443437	0.560943
0.715865	0.444078	0.561022
0.716285	0.444772	0.561365
0.716634	0.445896	0.56144
0.716751	0.445937	0.561792
0.717063	0.446199	0.562095
0.717562	0.447172	0.562367
0.719878	0.447279	0.562386
0.720133	0.447718	0.562779
0.720999	0.448489	0.563184
0.721285	0.450247	0.563486
0.721812	0.450438	0.564294
0.721959	0.452153	0.564924
0.722176	0.45253	0.565074
0.722271	0.452777	0.565494
0.722592	0.454116	0.565521
0.722707	0.454437	0.565889
0.723128	0.455088	0.567207
0.723138	0.455442	0.568053
0.723268	0.455543	0.568595
0.723444	0.455915	0.568776
0.724336	0.456095	0.56931
0.72484	0.457064	0.569797
0.72509	0.457443	0.571834
0.726069	0.457585	0.572393
0.726241	0.459408	0.573048
0.726594	0.459727	0.57316
0.727161	0.459848	0.574256
0.727476	0.459864	0.574328
0.728315	0.459922	0.575526
0.728912	0.46011	0.575771
0.729032	0.460482	0.576771
0.729963	0.460485	0.578232
0.730613	0.461367	0.57839
0.7307	0.461447	0.579087
0.730734	0.462382	0.579388
0.733037	0.462389	0.580084
0.733579	0.462655	0.582668
0.733983	0.46274	0.584055
0.734211	0.462894	0.584213
0.736508	0.463183	0.585928
0.737406	0.463216	0.58619
0.73891	0.463823	0.587524
0.739166	0.464046	0.587803
0.739796	0.466791	0.587828
0.739813	0.467704	0.58783
0.740106	0.467769	0.588119
0.741573	0.467776	0.592176
0.741712	0.46816	0.59359
0.742699	0.468711	0.594609
0.742859	0.468811	0.594983
0.743106	0.468989	0.595752
0.743185	0.469184	0.596224
0.744185	0.469338	0.597064
0.744688	0.46939	0.597606
0.745285	0.470455	0.600171
0.745433	0.471382	0.600248
0.746008	0.471452	0.600853
0.746144	0.472742	0.601608
0.746204	0.473985	0.603183
0.747017	0.474071	0.6042
0.747078	0.475287	0.604464
0.748823	0.476599	0.605009
0.74912	0.477413	0.605692
0.749561	0.477419	0.606137
0.750082	0.47815	0.606522
0.750123	0.47908	0.607888
0.75107	0.479377	0.608382
0.751146	0.479536	0.60965
0.751207	0.479674	0.61155
0.752568	0.480671	0.613205
0.754423	0.481344	0.613269
0.754825	0.483028	0.613635
0.755421	0.483424	0.613943
0.755839	0.484263	0.613962
0.757006	0.485554	0.614315
0.759959	0.486115	0.614415
0.760108	0.486777	0.61587
0.761613	0.487044	0.616111
0.761739	0.489154	0.617167
0.762686	0.490567	0.618932
0.763599	0.490927	0.618957
0.763865	0.493068	0.620264
0.766957	0.493707	0.62338
0.767267	0.493877	0.624617
0.769129	0.494912	0.624927
0.769391	0.494933	0.630003
0.769886	0.49699	0.632377
0.77014	0.498046	0.632554
0.77231	0.498053	0.63334
0.772312	0.498086	0.633693
0.772657	0.498276	0.634127
0.772819	0.499735	0.634211
0.772848	0.500055	0.634371
0.77356	0.500951	0.634489
0.776502	0.500969	0.636225
0.776586	0.502003	0.636408
0.776989	0.502005	0.639206
0.77766	0.504478	0.640434
0.77992	0.505774	0.646122
0.782164	0.506396	0.647097
0.782213	0.506469	0.64939
0.782768	0.506751	0.652788
0.783493	0.507345	0.656507
0.7835	0.508631	0.657233
0.783738	0.50907	0.659174
0.784161	0.511946	0.659943
0.785913	0.512103	0.66117
0.786272	0.514902	0.661698
0.788869	0.515955	0.666612
0.790903	0.517214	0.666949
0.792628	0.520259	0.672819
0.797009	0.521459	0.674278
0.797452	0.521998	0.675193
0.798024	0.522924	0.676343
0.799131	0.524556	0.678176
0.799427	0.527914	0.6788
0.804226	0.530463	0.679866
0.804858	0.534983	0.682169
0.805011	0.536177	0.684433
0.812032	0.538247	0.684849
0.817084	0.538325	0.687169
0.826481	0.53864	0.703869
0.830308	0.554202	0.711569
0.843312	0.58734	0.718115
0.847892	0.591236	0.749454
0.86155	0.616348	0.77079

## Sheet: cladeC_vs_cladeD
I	D	Relative Rank
0.506361	0.26073	0.251018
0.52285	0.267723	0.253999
0.531778	0.270648	0.276769
0.532885	0.278674	0.289722
0.541828	0.285767	0.291412
0.553325	0.300453	0.291637
0.565983	0.303528	0.310705
0.567481	0.305594	0.325416
0.572695	0.306702	0.338175
0.578585	0.308761	0.338427
0.578585	0.309826	0.342535
0.584078	0.312638	0.348137
0.58777	0.313327	0.348985
0.588279	0.313944	0.350057
0.588389	0.318208	0.354161
0.589557	0.322264	0.358148
0.591817	0.322829	0.358846
0.592019	0.323719	0.360385
0.593142	0.326018	0.362599
0.596077	0.32681	0.365355
0.597627	0.327163	0.365966
0.597772	0.329572	0.368101
0.597799	0.332764	0.368244
0.598971	0.333023	0.373474
0.600068	0.335582	0.374252
0.601083	0.339884	0.376087
0.602484	0.339972	0.378819
0.602544	0.34085	0.380027
0.605116	0.341368	0.382116
0.605357	0.342187	0.382594
0.606603	0.344349	0.38292
0.612943	0.34535	0.383084
0.612983	0.346069	0.383257
0.613046	0.346089	0.383278
0.613157	0.348593	0.385637
0.613687	0.349638	0.387437
0.613699	0.352419	0.387866
0.614589	0.352486	0.38925
0.615601	0.352512	0.389965
0.616031	0.352892	0.390917
0.618689	0.353084	0.391443
0.618709	0.353459	0.391688
0.618815	0.353765	0.393281
0.619271	0.354591	0.393665
0.620617	0.354813	0.393877
0.62113	0.355138	0.394545
0.621403	0.356869	0.395168
0.622004	0.357977	0.397126
0.623245	0.36003	0.398683
0.62413	0.361596	0.399685
0.624677	0.361874	0.400822
0.625219	0.362269	0.403051
0.625374	0.36242	0.403718
0.62725	0.362468	0.403814
0.62763	0.362996	0.404032
0.627825	0.36352	0.405107
0.628191	0.363679	0.405924
0.628371	0.363743	0.406373
0.630703	0.364049	0.407738
0.631026	0.364624	0.410048
0.631905	0.364721	0.410723
0.632042	0.365016	0.410973
0.633127	0.365384	0.411233
0.633697	0.365621	0.414496
0.634582	0.366174	0.415066
0.635225	0.367125	0.415633
0.635364	0.367408	0.416197
0.636097	0.368523	0.416444
0.636259	0.368618	0.416484
0.636478	0.369981	0.417452
0.636608	0.370184	0.417885
0.636646	0.370775	0.418159
0.637608	0.371066	0.419712
0.638513	0.371463	0.421674
0.639631	0.373174	0.421953
0.640582	0.373566	0.422454
0.640635	0.373704	0.423057
0.641026	0.374816	0.423104
0.641675	0.375453	0.423449
0.642678	0.375591	0.423948
0.642688	0.375605	0.425302
0.642896	0.37613	0.426021
0.644126	0.377178	0.426264
0.645041	0.378442	0.426264
0.645772	0.378494	0.426447
0.647751	0.379262	0.427975
0.647988	0.379826	0.428156
0.648351	0.379838	0.428266
0.648489	0.381154	0.428736
0.648644	0.381198	0.429108
0.649192	0.381671	0.429162
0.64928	0.381879	0.430108
0.64932	0.384504	0.430552
0.649733	0.384935	0.43101
0.650406	0.385065	0.431633
0.650951	0.385492	0.433122
0.65101	0.385791	0.433479
0.651047	0.386178	0.434504
0.651341	0.387181	0.435163
0.651396	0.387277	0.435689
0.651474	0.387511	0.436327
0.651616	0.38831	0.436369
0.651768	0.389778	0.436535
0.652489	0.390225	0.436676
0.653765	0.390392	0.437273
0.654703	0.391188	0.437552
0.65509	0.391636	0.437807
0.65553	0.391845	0.439506
0.655581	0.392493	0.439896
0.655652	0.392591	0.44089
0.656092	0.392675	0.441582
0.656285	0.393193	0.442094
0.65727	0.39337	0.442316
0.657287	0.393625	0.443017
0.65742	0.394509	0.445374
0.657554	0.39582	0.445636
0.657734	0.395918	0.446062
0.65781	0.396106	0.447363
0.658118	0.396117	0.447683
0.659398	0.396287	0.448901
0.659438	0.396703	0.44891
0.659515	0.396871	0.449484
0.659717	0.397554	0.450118
0.659836	0.398311	0.450458
0.65999	0.398372	0.450997
0.660111	0.399097	0.451007
0.660803	0.399152	0.451207
0.661595	0.399713	0.45156
0.661911	0.400583	0.451797
0.66197	0.40077	0.451805
0.662565	0.400867	0.452198
0.663355	0.401225	0.452739
0.664408	0.401948	0.453256
0.664415	0.40278	0.453768
0.665874	0.403158	0.45425
0.666586	0.403584	0.45531
0.666661	0.403703	0.456167
0.66717	0.404084	0.456674
0.667624	0.404144	0.456767
0.667861	0.40473	0.458096
0.66804	0.404796	0.458588
0.668126	0.405375	0.45901
0.668365	0.405884	0.459189
0.668549	0.406144	0.459335
0.668843	0.406549	0.45974
0.669	0.407035	0.459815
0.669012	0.407845	0.459825
0.669076	0.408058	0.459863
0.669328	0.408395	0.460226
0.6698	0.40861	0.460276
0.669957	0.40875	0.460838
0.670044	0.410248	0.460856
0.670683	0.410889	0.461353
0.671261	0.411186	0.461386
0.671872	0.411545	0.461418
0.67203	0.411644	0.461467
0.67263	0.411916	0.462274
0.673064	0.412341	0.462698
0.673696	0.412526	0.462837
0.673737	0.413045	0.462993
0.673911	0.41321	0.465552
0.674027	0.413746	0.465893
0.674231	0.413768	0.466671
0.674378	0.413951	0.466683
0.674815	0.414371	0.467614
0.674868	0.414675	0.468791
0.674972	0.414843	0.469466
0.675181	0.415342	0.471504
0.675281	0.415657	0.471799
0.675791	0.415761	0.472052
0.676685	0.415856	0.472323
0.676766	0.416488	0.472811
0.677066	0.416716	0.473244
0.67718	0.416785	0.473707
0.677227	0.416937	0.473967
0.677683	0.416997	0.474131
0.678842	0.417084	0.474277
0.678953	0.417124	0.474462
0.679074	0.418422	0.474536
0.679952	0.418583	0.474902
0.680418	0.41912	0.475925
0.68067	0.419141	0.476208
0.68131	0.419257	0.476852
0.681595	0.419729	0.477561
0.682189	0.419888	0.478341
0.682348	0.420371	0.47837
0.683067	0.420553	0.478417
0.684224	0.421275	0.478654
0.684297	0.421299	0.478781
0.684857	0.422062	0.479031
0.68574	0.422205	0.479428
0.685931	0.422678	0.479432
0.686367	0.423281	0.479717
0.68671	0.423296	0.480253
0.686864	0.423773	0.480619
0.687011	0.423812	0.481255
0.687344	0.423836	0.481912
0.68738	0.424357	0.482043
0.687734	0.424439	0.48212
0.687941	0.425138	0.482151
0.690115	0.425256	0.482546
0.690426	0.425767	0.482604
0.690689	0.426052	0.483147
0.691894	0.426701	0.483413
0.692162	0.427896	0.483918
0.692323	0.427958	0.484099
0.692421	0.428161	0.484327
0.692465	0.428631	0.484835
0.69277	0.429305	0.485805
0.692999	0.42944	0.486086
0.693806	0.429488	0.487067
0.694466	0.429515	0.48773
0.694618	0.429718	0.488377
0.694784	0.430524	0.488443
0.694814	0.430725	0.488551
0.694998	0.430733	0.490333
0.695153	0.431008	0.490589
0.695253	0.432468	0.490877
0.695767	0.432505	0.491013
0.69593	0.433092	0.491686
0.695934	0.433701	0.492148
0.696586	0.433719	0.492511
0.696657	0.433873	0.492655
0.696742	0.434091	0.492798
0.697034	0.434206	0.49337
0.697211	0.434325	0.493474
0.697781	0.43456	0.493858
0.697938	0.434763	0.494424
0.698127	0.435861	0.494467
0.699161	0.436081	0.495517
0.699746	0.437135	0.495918
0.70009	0.437212	0.497814
0.700556	0.437529	0.497877
0.700712	0.437897	0.498332
0.701023	0.438987	0.499022
0.701629	0.439077	0.499024
0.701813	0.440234	0.499319
0.701952	0.440536	0.499479
0.702521	0.440997	0.4996
0.702829	0.441561	0.499743
0.702946	0.442318	0.499899
0.70304	0.442934	0.500157
0.703206	0.443789	0.500329
0.703535	0.444142	0.500473
0.703691	0.444433	0.501631
0.704288	0.444437	0.502726
0.704715	0.444753	0.504206
0.704813	0.444826	0.504215
0.704948	0.445298	0.504292
0.705145	0.445445	0.504745
0.705197	0.446106	0.50489
0.705295	0.446107	0.505844
0.705331	0.446625	0.5059
0.705534	0.446648	0.50621
0.705602	0.44705	0.506364
0.706534	0.447982	0.506453
0.706627	0.448368	0.506769
0.706983	0.448637	0.50695
0.707006	0.448694	0.507015
0.707219	0.448867	0.508087
0.707384	0.448973	0.508703
0.707613	0.449084	0.508898
0.707925	0.449335	0.50984
0.708101	0.449454	0.510085
0.70838	0.449595	0.510118
0.708531	0.449886	0.511058
0.711878	0.450722	0.511129
0.711967	0.45073	0.51117
0.712215	0.450778	0.511403
0.7136	0.450818	0.511783
0.713719	0.451104	0.511885
0.713876	0.451108	0.512162
0.71393	0.451167	0.512286
0.714136	0.45118	0.512723
0.714213	0.451472	0.512754
0.714486	0.45178	0.512918
0.714667	0.451807	0.512956
0.71495	0.452061	0.513147
0.714987	0.452295	0.513182
0.715436	0.452368	0.513633
0.715607	0.452685	0.514427
0.715962	0.452852	0.514531
0.716094	0.453289	0.514679
0.716887	0.4533	0.514708
0.717516	0.453436	0.514997
0.717559	0.453697	0.517065
0.717977	0.454029	0.51729
0.718116	0.454212	0.51746
0.718232	0.454218	0.51793
0.718367	0.454536	0.518466
0.718784	0.454551	0.519044
0.718898	0.454819	0.519069
0.718999	0.454999	0.519229
0.719143	0.455233	0.519498
0.719261	0.45533	0.519658
0.719384	0.455714	0.519974
0.719642	0.455847	0.520566
0.719687	0.456503	0.520826
0.720595	0.456566	0.520857
0.720805	0.456629	0.52156
0.720993	0.456843	0.521903
0.721724	0.456954	0.522239
0.722251	0.457234	0.522925
0.722567	0.457378	0.522979
0.722789	0.457558	0.523665
0.723263	0.457973	0.523821
0.723314	0.457979	0.525838
0.723752	0.458405	0.525854
0.724147	0.458428	0.526262
0.724396	0.458557	0.526709
0.725053	0.458774	0.527852
0.725073	0.458825	0.528309
0.725075	0.458901	0.528706
0.7253	0.459063	0.529725
0.725466	0.459878	0.530072
0.725676	0.459889	0.530766
0.725787	0.460411	0.530839
0.726097	0.460562	0.53212
0.726223	0.461123	0.53213
0.726602	0.461304	0.532598
0.726767	0.461701	0.532652
0.726815	0.462571	0.533751
0.726951	0.46331	0.533783
0.727502	0.463792	0.533855
0.727504	0.463852	0.533966
0.727603	0.464042	0.534221
0.727704	0.465052	0.534766
0.727726	0.465087	0.535069
0.727811	0.465395	0.535283
0.728733	0.465422	0.535323
0.728826	0.465952	0.536271
0.728994	0.466111	0.536745
0.729134	0.466194	0.536818
0.729933	0.466452	0.537044
0.72996	0.467059	0.537165
0.731953	0.46714	0.538029
0.732768	0.467278	0.538503
0.733011	0.467526	0.539331
0.733156	0.467818	0.539559
0.733926	0.46973	0.539742
0.734145	0.470337	0.539788
0.73439	0.471566	0.540033
0.734459	0.471613	0.541871
0.734571	0.471664	0.542046
0.734616	0.471855	0.542821
0.735049	0.472329	0.543742
0.735195	0.47327	0.543796
0.735909	0.473289	0.543956
0.73613	0.473963	0.544164
0.736665	0.474129	0.544638
0.736846	0.474361	0.544829
0.737056	0.474506	0.544945
0.737099	0.474884	0.545066
0.737452	0.475467	0.545359
0.738298	0.476627	0.545752
0.73859	0.477045	0.545769
0.738787	0.478229	0.546282
0.73915	0.47936	0.546717
0.739265	0.480041	0.546798
0.740999	0.48017	0.547141
0.741074	0.481331	0.547795
0.743131	0.481957	0.549088
0.743552	0.482395	0.550785
0.744278	0.482644	0.551007
0.744475	0.482991	0.551269
0.745149	0.483292	0.551899
0.745371	0.483411	0.552194
0.745446	0.483573	0.554572
0.745551	0.483653	0.555067
0.745643	0.483856	0.556008
0.746272	0.485022	0.556551
0.746445	0.485176	0.556784
0.747597	0.485858	0.556859
0.748038	0.486469	0.557048
0.748061	0.486729	0.557058
0.748085	0.486873	0.557376
0.748157	0.486915	0.557626
0.748342	0.48759	0.558935
0.748655	0.487982	0.559305
0.749218	0.489703	0.560158
0.749236	0.489755	0.560214
0.749417	0.489789	0.560266
0.749649	0.491084	0.561234
0.750341	0.49141	0.561484
0.750635	0.494187	0.561779
0.751415	0.4945	0.562211
0.752857	0.494849	0.562469
0.753046	0.495632	0.563064
0.753141	0.49597	0.565695
0.753347	0.496714	0.566835
0.75371	0.49761	0.56809
0.754596	0.498454	0.56835
0.755403	0.498657	0.568369
0.755476	0.499848	0.568637
0.756371	0.500053	0.570117
0.756478	0.500634	0.570896
0.757552	0.500676	0.571135
0.758117	0.500774	0.571437
0.758203	0.500819	0.57232
0.758271	0.501684	0.574081
0.758928	0.501842	0.575623
0.759167	0.50189	0.575887
0.759632	0.502041	0.575904
0.760023	0.502377	0.576328
0.760649	0.50254	0.576393
0.761226	0.502748	0.577434
0.761724	0.502962	0.577615
0.762008	0.503651	0.578993
0.764356	0.50433	0.579696
0.764603	0.50508	0.580064
0.765376	0.507259	0.581192
0.765434	0.507637	0.581552
0.765735	0.508348	0.58166
0.766118	0.508375	0.581897
0.766253	0.508605	0.584015
0.767626	0.51015	0.585123
0.76844	0.510208	0.586063
0.768814	0.510331	0.586722
0.771003	0.511707	0.586809
0.771112	0.511814	0.587331
0.771878	0.511986	0.587387
0.772034	0.512143	0.590682
0.772222	0.512926	0.591131
0.77272	0.513598	0.591705
0.772775	0.513937	0.592139
0.772805	0.514634	0.592326
0.772807	0.515119	0.592592
0.773419	0.516329	0.593241
0.773486	0.516568	0.593808
0.773631	0.51772	0.59543
0.773792	0.518581	0.595762
0.77382	0.519029	0.596303
0.774041	0.520173	0.597571
0.776145	0.520618	0.600674
0.776436	0.521655	0.600976
0.777619	0.521888	0.6012
0.777766	0.5231	0.601635
0.778044	0.524416	0.602198
0.778256	0.524825	0.602458
0.778473	0.525426	0.602849
0.779413	0.525644	0.607836
0.77957	0.525865	0.608025
0.779914	0.527028	0.608407
0.780175	0.52707	0.61022
0.78105	0.528428	0.610744
0.782761	0.530215	0.610779
0.78293	0.530532	0.6108
0.783014	0.530728	0.611128
0.783609	0.530802	0.612852
0.784116	0.531798	0.613059
0.785561	0.532031	0.613301
0.787402	0.532962	0.613675
0.787587	0.533384	0.613814
0.788914	0.533522	0.614762
0.789555	0.534581	0.615492
0.790485	0.535873	0.615658
0.792301	0.537478	0.616963
0.79306	0.537504	0.617088
0.793082	0.537751	0.617325
0.793786	0.539606	0.618011
0.794026	0.54128	0.619134
0.794481	0.541744	0.620023
0.795524	0.545254	0.622104
0.796384	0.545713	0.62565
0.796646	0.545761	0.626923
0.798776	0.547106	0.628833
0.799183	0.547621	0.628875
0.800652	0.547959	0.62961
0.8007	0.548169	0.630585
0.80104	0.548535	0.633375
0.801198	0.548817	0.633454
0.801886	0.548966	0.635011
0.803071	0.54918	0.636348
0.804725	0.549712	0.636982
0.806736	0.551832	0.638788
0.807856	0.552049	0.639503
0.808603	0.552137	0.63953
0.810296	0.558058	0.640069
0.810679	0.559032	0.642195
0.811178	0.561837	0.642588
0.812362	0.561844	0.643133
0.813199	0.562367	0.647978
0.813522	0.562815	0.649654
0.813685	0.563805	0.650333
0.816412	0.566011	0.65295
0.817488	0.571517	0.653799
0.818036	0.57206	0.654393
0.818645	0.573078	0.657324
0.822489	0.57527	0.659081
0.823164	0.577983	0.660594
0.824132	0.578832	0.661367
0.824587	0.578897	0.666036
0.82658	0.579058	0.670013
0.827113	0.579728	0.673133
0.828414	0.580353	0.6749
0.829363	0.582483	0.681845
0.831143	0.584508	0.686071
0.832478	0.591699	0.688617
0.835915	0.594315	0.696691
0.847487	0.604803	0.700452

## Sheet: cladeD_vs_cladeC
I	D	Relative Rank
0.16583	0.0756639	6.23622e-06
0.40897	0.192554	8.31495e-06
0.43903	0.194594	8.31495e-06
0.464852	0.217975	1.03937e-05
0.467981	0.222368	1.24724e-05
0.487087	0.237591	0.0737391
0.491173	0.241225	0.137606
0.497821	0.247117	0.13791
0.499842	0.25024	0.15868
0.500237	0.251052	0.182216
0.505592	0.254609	0.187914
0.513046	0.255408	0.190741
0.518082	0.25541	0.192132
0.519735	0.255447	0.199029
0.52329	0.261865	0.209454
0.523419	0.267	0.214258
0.525392	0.26742	0.214357
0.528006	0.269128	0.218893
0.529629	0.26973	0.219987
0.530159	0.269801	0.22112
0.535172	0.270319	0.224342
0.536002	0.270368	0.225007
0.537338	0.27273	0.227133
0.538524	0.273126	0.227622
0.539743	0.274093	0.232066
0.54032	0.275646	0.232243
0.540846	0.27723	0.234253
0.541565	0.279945	0.238267
0.544002	0.283119	0.240581
0.545287	0.286035	0.245582
0.545666	0.287744	0.249444
0.54567	0.289051	0.251415
0.548547	0.291985	0.252141
0.54997	0.292519	0.257506
0.550089	0.293702	0.258117
0.551437	0.294996	0.260616
0.551643	0.296269	0.262938
0.552189	0.297355	0.265478
0.552746	0.297596	0.266573
0.555555	0.298675	0.268039
0.556495	0.298756	0.269276
0.558166	0.298885	0.269818
0.558682	0.299389	0.275356
0.559408	0.299911	0.275651
0.559795	0.301098	0.279426
0.560019	0.302355	0.281393
0.562182	0.30285	0.283286
0.563385	0.303653	0.283598
0.564888	0.303695	0.284513
0.569008	0.304085	0.285585
0.569135	0.304313	0.286766
0.569959	0.305038	0.288516
0.570179	0.305973	0.292888
0.570685	0.308009	0.294852
0.571226	0.309242	0.296233
0.57158	0.309673	0.296349
0.572211	0.310594	0.298218
0.574574	0.310823	0.299031
0.575746	0.311367	0.301427
0.57647	0.313685	0.30328
0.57669	0.314755	0.304072
0.576766	0.314923	0.304261
0.577288	0.31523	0.304643
0.577876	0.315911	0.304978
0.578528	0.31856	0.305009
0.579513	0.321689	0.305618
0.581062	0.323105	0.309223
0.583347	0.326105	0.310098
0.584687	0.328313	0.31143
0.584945	0.328429	0.322238
0.585672	0.32969	0.323826
0.586255	0.331216	0.324485
0.587115	0.331226	0.328921
0.587679	0.331783	0.329842
0.588401	0.332466	0.330179
0.590222	0.332564	0.332567
0.590433	0.332629	0.336246
0.592141	0.332981	0.339152
0.593332	0.333803	0.339215
0.594113	0.33396	0.341015
0.595809	0.336819	0.341223
0.59741	0.337818	0.342212
0.597747	0.338191	0.344817
0.597919	0.338271	0.345935
0.59884	0.339041	0.346195
0.598998	0.340122	0.350091
0.599369	0.340887	0.350602
0.59997	0.343091	0.351731
0.600333	0.343426	0.351752
0.600815	0.344315	0.353656
0.602249	0.344517	0.354113
0.602877	0.345412	0.355884
0.603152	0.345613	0.35809
0.604864	0.346158	0.360992
0.604929	0.347935	0.361815
0.605215	0.350927	0.362634
0.609367	0.351711	0.363438
0.610258	0.351748	0.365403
0.610278	0.352175	0.369342
0.610325	0.352297	0.371394
0.613223	0.352405	0.371487
0.613596	0.352966	0.373398
0.61368	0.353027	0.375676
0.61432	0.353588	0.375832
0.615	0.353751	0.376239
0.615618	0.354052	0.377114
0.61599	0.354244	0.378048
0.61735	0.35477	0.379039
0.617481	0.35498	0.380648
0.617774	0.356581	0.381767
0.618016	0.357447	0.382247
0.61916	0.357749	0.382619
0.619225	0.359296	0.384585
0.619251	0.359509	0.385928
0.620125	0.359809	0.387302
0.62103	0.360516	0.38889
0.622838	0.361282	0.389217
0.624885	0.362032	0.389387
0.626049	0.364583	0.39003
0.626302	0.364632	0.390104
0.627892	0.366094	0.391963
0.62873	0.366185	0.392117
0.629832	0.366201	0.393707
0.629915	0.368484	0.394189
0.631002	0.369672	0.395008
0.631138	0.369836	0.39754
0.631148	0.369912	0.398459
0.631229	0.369933	0.399671
0.631306	0.370053	0.403464
0.631684	0.370347	0.403903
0.631786	0.370692	0.404296
0.632993	0.370762	0.406801
0.633103	0.371412	0.408844
0.633623	0.372057	0.409551
0.633688	0.372366	0.410276
0.634048	0.373093	0.413153
0.635052	0.373806	0.413625
0.635147	0.373986	0.41517
0.63712	0.374422	0.415213
0.639494	0.374803	0.415725
0.640865	0.375276	0.416569
0.641016	0.375638	0.420229
0.641343	0.376565	0.420992
0.64158	0.376974	0.421321
0.641923	0.377748	0.42193
0.641974	0.378882	0.422003
0.643363	0.379337	0.422213
0.643506	0.379589	0.422452
0.643886	0.379747	0.423686
0.643988	0.380953	0.424717
0.644383	0.38112	0.425345
0.644837	0.381516	0.427513
0.645643	0.381535	0.428808
0.645819	0.381653	0.428823
0.646327	0.382257	0.429083
0.646499	0.382461	0.429257
0.646673	0.382624	0.429752
0.646791	0.383738	0.430282
0.646803	0.384747	0.4305
0.647088	0.385115	0.430604
0.647226	0.386236	0.431438
0.647712	0.386679	0.431766
0.647735	0.387147	0.43233
0.647746	0.387638	0.432471
0.647766	0.387842	0.43249
0.648957	0.388018	0.433155
0.648987	0.388058	0.434157
0.650424	0.388647	0.435558
0.650904	0.388763	0.4365
0.651235	0.389256	0.436768
0.651356	0.389415	0.436874
0.651511	0.389545	0.437098
0.651709	0.389869	0.437279
0.651852	0.39043	0.437408
0.652199	0.390522	0.437674
0.652463	0.390898	0.439832
0.652566	0.391058	0.439832
0.652605	0.391276	0.439934
0.652965	0.39157	0.440549
0.653232	0.391797	0.443189
0.654329	0.39312	0.443601
0.655164	0.395001	0.444709
0.655176	0.395222	0.444792
0.655433	0.396188	0.448739
0.655665	0.397402	0.449315
0.655715	0.397419	0.449523
0.656004	0.398003	0.451379
0.656365	0.398236	0.45145
0.656726	0.398871	0.452369
0.656833	0.39942	0.453631
0.65752	0.399688	0.453718
0.657852	0.400228	0.455955
0.658198	0.400473	0.456277
0.658217	0.400659	0.457208
0.658482	0.401622	0.45795
0.658759	0.402376	0.459235
0.659255	0.402929	0.459347
0.659343	0.403001	0.459486
0.659723	0.403031	0.460158
0.660671	0.403158	0.460761
0.661121	0.404674	0.461486
0.661283	0.404965	0.461715
0.661379	0.405218	0.462035
0.6619	0.405498	0.462393
0.663683	0.405696	0.462767
0.663716	0.40715	0.462935
0.664171	0.407436	0.463261
0.665466	0.409378	0.463879
0.665567	0.409792	0.46407
0.6661	0.40985	0.465003
0.666144	0.411056	0.465883
0.666908	0.41203	0.467142
0.667089	0.412065	0.467151
0.667482	0.412083	0.467446
0.668165	0.412208	0.468173
0.668402	0.412219	0.46888
0.668418	0.412632	0.468959
0.669054	0.412957	0.469126
0.669179	0.415606	0.469945
0.669219	0.415748	0.4701
0.670402	0.416075	0.470346
0.670865	0.41652	0.470876
0.671471	0.416609	0.470911
0.671561	0.416927	0.471597
0.671584	0.417139	0.472354
0.671659	0.417221	0.473859
0.672561	0.41726	0.474121
0.672744	0.417351	0.474239
0.672748	0.417602	0.474757
0.672844	0.41812	0.476012
0.672862	0.418336	0.476964
0.673139	0.418827	0.477195
0.673171	0.41886	0.47758
0.673172	0.418895	0.477746
0.673226	0.419221	0.477783
0.673725	0.419894	0.481664
0.675216	0.420944	0.482829
0.67617	0.421521	0.483086
0.67618	0.422933	0.483864
0.676727	0.422951	0.483982
0.677621	0.423018	0.484119
0.678188	0.423321	0.484178
0.678327	0.42346	0.484282
0.679686	0.424047	0.484394
0.67999	0.424188	0.485516
0.680577	0.425486	0.486635
0.681895	0.425708	0.48671
0.682761	0.425871	0.486878
0.682948	0.426824	0.487042
0.683156	0.426933	0.487745
0.683295	0.427051	0.487753
0.683496	0.428061	0.489718
0.684504	0.42812	0.48973
0.685214	0.428218	0.489821
0.685234	0.428351	0.490227
0.685288	0.428453	0.490451
0.685501	0.429627	0.491008
0.685502	0.429862	0.491403
0.685669	0.430202	0.492409
0.685904	0.430359	0.492547
0.686345	0.430831	0.492601
0.686833	0.431155	0.49275
0.688268	0.431238	0.493039
0.688333	0.431491	0.494449
0.688421	0.431602	0.494725
0.689008	0.431855	0.49707
0.689335	0.43196	0.497301
0.689491	0.432401	0.497881
0.689774	0.434504	0.498217
0.69037	0.434955	0.499804
0.690671	0.43511	0.500332
0.69107	0.435689	0.500479
0.691147	0.436395	0.500506
0.691163	0.436797	0.500677
0.691947	0.437897	0.501358
0.692724	0.438764	0.501886
0.693268	0.43883	0.502001
0.693832	0.438854	0.502308
0.693903	0.438917	0.50315
0.694628	0.438949	0.503481
0.694914	0.439845	0.505925
0.695005	0.440014	0.506424
0.695271	0.44026	0.507123
0.69563	0.44026	0.507927
0.69579	0.441801	0.50875
0.696995	0.442945	0.509019
0.697159	0.443081	0.509476
0.69734	0.443088	0.509501
0.698478	0.443247	0.509538
0.69853	0.443796	0.509588
0.698756	0.444754	0.509856
0.699774	0.444895	0.510048
0.700001	0.445335	0.510341
0.700054	0.44534	0.51037
0.701039	0.445349	0.51043
0.70161	0.445799	0.512149
0.701874	0.446444	0.512351
0.702374	0.447055	0.512737
0.704871	0.447346	0.51365
0.705147	0.447424	0.516288
0.705195	0.448039	0.5166
0.7064	0.448353	0.517999
0.706657	0.448377	0.51867
0.706935	0.449825	0.519152
0.708004	0.450882	0.520046
0.708698	0.451173	0.520984
0.70885	0.451478	0.521693
0.709469	0.452652	0.522381
0.70972	0.452748	0.522994
0.709817	0.453247	0.523285
0.710628	0.453834	0.52447
0.710712	0.454143	0.529575
0.710787	0.454536	0.529769
0.711653	0.456304	0.529912
0.711847	0.458447	0.531232
0.712263	0.45876	0.532752
0.712921	0.459672	0.533196
0.713523	0.460758	0.53323
0.713549	0.460926	0.533348
0.713966	0.461656	0.534622
0.714091	0.462237	0.536462
0.714299	0.462985	0.536589
0.714821	0.463279	0.536998
0.71581	0.463638	0.537136
0.715967	0.463955	0.537215
0.717865	0.464448	0.53932
0.718713	0.464631	0.539956
0.718743	0.465023	0.54009
0.718859	0.466767	0.541164
0.719385	0.467512	0.541582
0.719917	0.467553	0.542089
0.721333	0.467649	0.544686
0.72263	0.468164	0.545241
0.722992	0.468618	0.545789
0.723222	0.469889	0.547005
0.723486	0.471562	0.549026
0.723688	0.471967	0.549153
0.72385	0.472218	0.550379
0.724196	0.472773	0.550716
0.724419	0.474185	0.552076
0.724618	0.474273	0.553019
0.724984	0.474402	0.556052
0.725194	0.475219	0.556196
0.725297	0.475713	0.557723
0.725371	0.475743	0.558439
0.725374	0.475748	0.558904
0.726972	0.475841	0.559293
0.727087	0.475935	0.561355
0.727151	0.47598	0.561802
0.72737	0.476033	0.563756
0.727459	0.476364	0.56381
0.727985	0.476517	0.564151
0.730105	0.476616	0.564727
0.73308	0.476656	0.564748
0.733556	0.477076	0.56561
0.733866	0.477291	0.566095
0.733922	0.47811	0.568874
0.734828	0.478251	0.569111
0.735011	0.478362	0.569487
0.736066	0.478436	0.569545
0.736302	0.480619	0.569797
0.7365	0.480803	0.570127
0.736941	0.480803	0.571948
0.737863	0.480803	0.57246
0.738161	0.480803	0.57336
0.742799	0.480803	0.574075
0.742955	0.48096	0.575675
0.743164	0.481503	0.575898
0.745825	0.481706	0.577253
0.74631	0.482348	0.577744
0.74652	0.483389	0.578839
0.748429	0.483418	0.582851
0.748917	0.484111	0.582862
0.749876	0.484504	0.583548
0.750672	0.484903	0.583909
0.751069	0.485143	0.584088
0.751312	0.485247	0.58958
0.751462	0.486504	0.589948
0.751577	0.487413	0.590886
0.752349	0.487931	0.592964
0.752595	0.488306	0.593287
0.752637	0.488801	0.595588
0.752654	0.489282	0.59612
0.753482	0.48993	0.596702
0.75387	0.489938	0.599059
0.753946	0.490158	0.602969
0.754157	0.490339	0.603208
0.756953	0.490671	0.604347
0.757225	0.490823	0.604622
0.757883	0.491241	0.605065
0.758034	0.492207	0.605961
0.758312	0.492297	0.606651
0.758905	0.492944	0.607272
0.760166	0.493256	0.60942
0.760166	0.494416	0.610667
0.760166	0.495523	0.612743
0.760166	0.496137	0.612906
0.760166	0.498308	0.613028
0.76107	0.50086	0.613053
0.762067	0.500936	0.616105
0.764744	0.501815	0.617105
0.765564	0.501859	0.619319
0.766033	0.502115	0.619501
0.766323	0.504339	0.619504
0.767145	0.504612	0.619647
0.767387	0.505363	0.619668
0.769655	0.506873	0.619691
0.77143	0.507404	0.620098
0.771549	0.508267	0.622102
0.771781	0.509016	0.623204
0.772082	0.509493	0.623524
0.772306	0.509756	0.626311
0.772497	0.511667	0.628594
0.772725	0.512542	0.62929
0.772794	0.512989	0.629592
0.774489	0.513875	0.630323
0.774573	0.516964	0.631677
0.774857	0.517341	0.634649
0.776334	0.518221	0.636296
0.776623	0.519239	0.637113
0.777842	0.520063	0.639264
0.777867	0.520096	0.641985
0.778486	0.521772	0.642405
0.780041	0.522989	0.643904
0.780058	0.524156	0.64469
0.78157	0.524813	0.645579
0.782914	0.525334	0.646793
0.783089	0.525467	0.648537
0.785492	0.525604	0.648824
0.785725	0.527072	0.648947
0.786232	0.528251	0.650015
0.786266	0.528405	0.650323
0.787289	0.528547	0.650616
0.787566	0.528888	0.653135
0.789551	0.529928	0.653219
0.790544	0.531561	0.65558
0.790895	0.531648	0.659222
0.791343	0.532237	0.664546
0.792486	0.532433	0.665664
0.79279	0.532644	0.666098
0.794102	0.534856	0.666437
0.795884	0.536141	0.669077
0.796692	0.536338	0.66947
0.79765	0.536434	0.669661
0.797944	0.538506	0.67104
0.798017	0.538887	0.671813
0.798165	0.539439	0.673497
0.799189	0.540401	0.673653
0.799963	0.542107	0.674644
0.80023	0.54235	0.675781
0.801165	0.542914	0.677132
0.801334	0.545006	0.677363
0.801743	0.546666	0.67755
0.803764	0.547313	0.679257
0.80428	0.548071	0.679856
0.804961	0.549592	0.680379
0.805899	0.550207	0.680966
0.806296	0.551607	0.681047
0.806913	0.551773	0.682984
0.807198	0.552527	0.683028
0.807471	0.554882	0.684867
0.807633	0.555018	0.686601
0.808644	0.555038	0.686659
0.808652	0.55581	0.688759
0.8093	0.556064	0.689235
0.809612	0.556966	0.692987
0.812517	0.557753	0.693293
0.812774	0.557884	0.695847
0.814586	0.558076	0.696244
0.817881	0.558581	0.697456
0.818879	0.558762	0.697573
0.820928	0.559082	0.69882
0.823494	0.562026	0.699712
0.827481	0.562418	0.701161
0.8283	0.563047	0.70251
0.828655	0.563678	0.705684
0.829548	0.567632	0.710704
0.834282	0.573763	0.711646
0.835784	0.574252	0.716901
0.836955	0.574393	0.718065
0.837501	0.576897	0.718645
0.83847	0.578477	0.722863
0.839725	0.578677	0.72877
0.842964	0.581794	0.734306
0.844961	0.582776	0.73489
0.846051	0.583877	0.740309
0.846109	0.588179	0.743542
0.847212	0.588396	0.749682
0.847475	0.588433	0.74972
0.853208	0.590047	0.750531
0.853305	0.591825	0.753975
0.85477	0.595139	0.757802
0.855788	0.601503	0.757937
0.857095	0.603361	0.758673
0.857241	0.608112	0.761544
0.868788	0.622219	0.771624
0.872717	0.626985	0.77291
0.878223	0.627063	0.779481
0.881005	0.630921	0.779587
0.881682	0.639859	0.787703
