# Supplementary material for: A Phylogeographic Assessment of the Malagasy Giant Chameleons (Furcifer verrucosus and Furcifer oustaleti)
Source: PLoS One. 2016 Jun 3;11(6):e0154144. doi: 10.1371/journal.pone.0154144 (PMC4892496; doi:10.1371/journal.pone.0154144)
Supplement: S4 Table — (XLSX) [file pone.0154144.s008.xlsx]

## Sheet: morphological_data
Specimen Number	Species	Clade	Sex	SVL (mm)	Dorsal Cones	Gular Crest Cones	Axillary Pits
RAX11563	Fucifer oustaleti	C	Female	127	72	13	Yes
RAX11509	Fucifer oustaleti	C	Female	118	73	29	No
RAX2226	Fucifer oustaleti	C	Female	176	76	23	Yes
RAX11028	Fucifer oustaleti	D	Female	194	69	22	Yes
RAX9572	Fucifer oustaleti	D	Female	146	63	18	Yes
RAX9740	Fucifer oustaleti	D	Female	129	65	18	Yes
RAX9803	Fucifer oustaleti	D	Female	137	66	15	Yes
RAX9569	Fucifer oustaleti	D	Female	134	59	17	Yes
RAX9860	Fucifer oustaleti	D	Female	128	70	17	Yes
RAX9862	Fucifer oustaleti	D	Female	140	68	21	Yes
RAX8573	Fucifer oustaleti	D	Female	184	55	21	No
RAX9455	Fucifer oustaleti	D	Female	169	54	15	Yes
RAX9454	Fucifer oustaleti	D	Female	134	62	18	Yes
RAX9544	Fucifer oustaleti	D	Female	143	67	15	Yes
RAX12001	Fucifer oustaleti	D	Female	138	68	15	No
RAX11505	Fucifer oustaleti	D	Female	150	74	20	Yes
RAX11493	Fucifer oustaleti	D	Female	128	85	9	Yes
RAX11459	Fucifer oustaleti	C	Male	205	70	23	Yes
RAX11561	Fucifer oustaleti	C	Male	150	68	25	Yes
RAX3929	Fucifer oustaleti	C	Male	222	72	14	Yes
RAX6493	Fucifer oustaleti	C	Male	230	74	22	Yes
RAX2570	Fucifer oustaleti	C	Male	167	70	15	Yes
RAX11377	Fucifer oustaleti	D	Male	171	63	18	No
RAX10869	Fucifer oustaleti	D	Male	161	58	21	Yes
RAX11375	Fucifer oustaleti	D	Male	195	66	19	Yes
RAX9737	Fucifer oustaleti	D	Male	186	58	20	Yes
RAX9566	Fucifer oustaleti	D	Male	152	60	14	Yes
RAX9739	Fucifer oustaleti	D	Male	206	59	19	Yes
RAX9608	Fucifer oustaleti	D	Male	190	62	24	Yes
RAX9819	Fucifer oustaleti	D	Male	188	69	22	Yes
RAX9859	Fucifer oustaleti	D	Male	156	61	18	Yes
RAX8530	Fucifer oustaleti	D	Male	152	52	17	No
RAX9451	Fucifer oustaleti	D	Male	183	52	20	Yes
RAX11925	Fucifer oustaleti	D	Male	233	58	17	Yes
RAX11504	Fucifer oustaleti	D	Male	133	81	17	Yes
RAX10816	Furcifer verrucosus	A	Female	122	2	10	No
RAX11239	Furcifer verrucosus	A	Female	138	2	14	No
RAX8263	Furcifer verrucosus	B	Female	108	7	10	No
RAX8368	Furcifer verrucosus	B	Female	116	7	11	No
RAX8370	Furcifer verrucosus	B	Female	124	3	11	No
RAX11938	Furcifer verrucosus	B	Female	120	13	15	No
RAX11939	Furcifer verrucosus	B	Female	135	13	18	No
rax11960	Furcifer verrucosus	B	Female	134	11	14	No
RAX11116	Furcifer verrucosus	B	Female	115	6	13	No
RAX10817	Furcifer verrucosus	A	Male	164	39	18	No
RAX11237	Furcifer verrucosus	A	Male	141	31	13	No
RAX11254	Furcifer verrucosus	A	Male	141	44	16	No
RAX8262	Furcifer verrucosus	A	Male	158	34	12	No
RAX11168	Furcifer verrucosus	B	Male	196	34	19	No
RAX11203	Furcifer verrucosus	B	Male	137	34	16	No
RAX11224	Furcifer verrucosus	B	Male	141	30	14	No
RAX8505	Furcifer verrucosus	B	Male	185	33	15	No
RAX9936	Furcifer verrucosus	B	Male	170	36	21	No
RAX8371	Furcifer verrucosus	B	Male	161	33	17	No
RAX8372	Furcifer verrucosus	B	Male	192	33	16	No
RAX8425	Furcifer verrucosus	B	Male	179	42	13	No
RAX11143	Furcifer verrucosus	B	Male	192	34	12	No
RAX11952	Furcifer verrucosus	B	Male	189	41	19	No
RAX11957	Furcifer verrucosus	B	Male	195	42	16	No
